# Supplementary material for: Genome-wide analysis of AP2/ERF transcription Factors in Cymbidium sinense reveals their impact on orchid diversity
Source: Front Plant Sci. 2025 Jun 3;16:1541308. doi: 10.3389/fpls.2025.1541308 (PMC12170588; doi:10.3389/fpls.2025.1541308)
Supplement: Supplementary file 2 [file Table1.xls]

## Sheet: Table S1
Table S1. Primer sequences of the candidate genes used for qRT-PCR analyses.
Gene	TF	Primer ID	Primer Sequence	Primer Tm	Primer GC	Product Size	Product Tm
Mol011327	CsAP2_51	CsAP2_51-F	CGACGAAGAGGCCTGCAA	60.048	61.111	98	90.4
		CsAP2_51-R	CGCCTTTGAAGACCGGGT	59.968	61.111	98	90.4
Mol012274	CsAP2_55	CsAP2_55-F	TTTTTCCGCAACAGCCGC	59.973	55.556	134	88.2
		CsAP2_55-R	CTTAACCTCCCCTGCGGC	60.125	66.667	134	88.2
Mol012407	CsAP2_56	CsAP2_56-F	ACACTGCCTCCAACGACG	59.971	61.111	144	88.5
		CsAP2_56-R	ATCAAACGTGCCGAGCCA	59.968	55.556	144	88.5
Mol013143	CsAP2_61	CsAP2_61-F	CTTCCTCGTCCCTCCCCA	59.961	66.667	104	85.9
		CsAP2_61-R	GCCTTTGAACCGTGGGGA	59.886	61.111	104	85.9
Mol016029	CsAP2_81	CsAP2_81-F	ATGGGGGAAATGGGCAGC	60.042	61.111	85	84.6
		CsAP2_81-R	GGCCTCTTCCGCCGTATC	59.971	66.667	85	84.6

## Sheet: Table S2
Table S2. Complete list of AP2/ERF transcription factors identified in the Cymbidium sinense genome
TF Name	Gene name	chr	subfamily	NO. intron	NO. exon	DNA length	cDNA length	Protein length	Molecular weight	Theoretical pI	Instability index	Aliphatic index	Grand average of hydropathicity	NO. domain	sequence of domain
CsAP2_001	Mol000181	chr03	AP2	10	11	34982	2292	763	83730.3	5.96	55.57	66.15	-0.49	1	IYRGVTRHHQHGRWQARIGRVSGNKDLYLGTFGTQEEAAEAYDIAAIKFRG
CsAP2_002	Mol000310	chr08	DREB-A4	0	1	615	615	204	22219.7	5.16	59.83	65.69	-0.418	1	PVYRGVRMRNWGKWVSEIREPRKKSRIWLGTFSTPEMAARAHDVAALSIKG
CsAP2_003	Mol000884	chr05	DREB-A1	0	1	669	669	222	24841.9	7.6	76.72	49.41	-0.699	1	PVYKGVRLRGEGRWVCEVREPNKKSRIWLGTFPTPEMAARAHDVAALALRG
CsAP2_004	Mol001013	chr17	DREB-A6	0	1	1011	1011	336	36993.4	6.1	79.98	72.41	-0.497	1	FRGVRQRHWGKWVAEIRLPRNRTRLWLGTFDTAEEAAMAYDKAAYRLRG
CsAP2_005	Mol001166	chr06	DREB-A5	0	1	399	399	132	14651.7	9.93	43.38	71.06	-0.524	1	YRGVRMRKWGKWVAEIREPNKRSRIWLGSYASPVAAARAYDTAVFYLRG
CsAP2_006	Mol001273	chr02	ERF-B1	0	1	789	789	262	29042.8	5.32	57.39	41.45	-0.773	1	GVRRRPWGRYAAEIRDPTTKERHWLGTFDTAHEAALAYDRAALSMKG
CsAP2_007	Mol001309	chr06	ERF-B3	0	1	810	810	269	29990.7	5.44	55.16	72.23	-0.557	1	RYRGVRQRPWGKFAAEIRDPKRRGSRVWLGTFDTAVEAARAYDRAAFQMRG
CsAP2_008	Mol001310	chr06	ERF-B3	0	1	579	579	192	21514.3	9.34	53.17	72.71	-0.594	1	RYRGVRQRPWGKFAAEIRDPKRRGSRVWLGTFDTAVEAARAYDRAAFQMRG
CsAP2_009	Mol001457	chr10	ERF-B3	0	1	759	759	252	28100.7	4.93	70.42	75.87	-0.486	1	RYRGVRQRPWGKFAAEIRDPKRKGSRVWLGTFDTAVEAARAYDYAAFEMRG
CsAP2_010	Mol001458	chr10	ERF-B3	0	1	801	801	266	28658.2	8.87	68.91	69.06	-0.426	1	HYRGVRKRPWGKFAAEIRDPAKNGARVWLGTFETAEEAAIAYDRAAYRMRG
CsAP2_011	Mol001700	chr16	DREB-A5	0	1	390	390	129	15066.3	11.71	82.03	62.95	-0.889	1	RYKGVRKRKWGKWVSEVRLPNSRERIWLGSYDSPEKAARAFDA
CsAP2_012	Mol002495	chr17	ERF-B4	0	1	672	672	223	24700.6	5.63	47.21	67.49	-0.631	1	FRGVRQRPWGKWAAEIRDPRRAVRKWLGTFDTAEQAARAYDNAAIEFRG
CsAP2_013	Mol002496	chr17	ERF-B4	1	2	1477	666	221	23987.5	4.83	59.2	70.81	-0.556	1	SHYRGVRRRPSGRWAAEIRDSQRSGRKWLGTFDTAEEAARAYDQAAIELRG
CsAP2_014	Mol002497	chr17	ERF-B4	1	2	2123	471	156	17272.1	5.11	61.18	71.41	-0.781	1	RYRGVRQRPSGKWAAEIRDSGRSRRWLGTFDTAEEAARAYDQAAIEIRG
CsAP2_015	Mol002498	chr17	ERF-B4	4	5	44127	411	136	15047.7	10.98	61.78	66.25	-0.807	1	SHYRGVRRRPSGRWAAEIRDSQRSGRKWLGTFDTAKEAARAYEQAAIELRG
CsAP2_016	Mol002499	chr17	ERF-B4	0	1	639	639	212	23289	4.97	57.12	74.62	-0.462	1	RYRGVRQRPSGKWAAEIRDSRRSSRRWLGTFDTAEEAARAYDQTAIEIRG
CsAP2_017	Mol002612	chr09	DREB-A5	0	1	471	471	156	17351.6	9.74	84.26	60.77	-0.866	1	QFRGVRMRKWGKWVAEIREPNKRSRIWLGSYSTPVAAARAYDTAVYLLR
CsAP2_018	Mol002753	chr04	DREB-A2	1	2	3612	1065	354	39876.8	8.83	42.7	62.57	-0.689	1	KYRGVRQRTWGKWVAEIREPKHGCRLWLGTYDTALDAAFAYDEAARAMYG
CsAP2_019	Mol003126	chr17	ERF-B4	1	2	1852	1125	374	40535.8	6.24	73.92	56.42	-0.592	1	RYRGVRQRPWGKWAAEIRDPHKAARVWLGTFETAEAAAKAYDEAALRFRG
CsAP2_020	Mol003212	chr13	DREB-A4	0	1	675	675	224	24426	5.37	50.02	62.41	-0.49	1	PVYRGVRMRSWGKWVSEIRQPRKKSRIWLGTFPTPEMAARAHDVAALNIKG
CsAP2_021	Mol003500	chr17	ERF-B2	1	2	2819	1089	362	40761.4	4.95	44.21	63.4	-0.702	1	FRGIRQRPWGKWAAEIRDPRKGERVWLGTFDTPEEAARAYDAAARKIRG
CsAP2_022	Mol004359	chr10	ERF-B3	0	1	513	513	170	19419.2	9.66	52.93	86	-0.581	1	CYIGVRKRPWGKFVAEIRDTTQHGKRVWLGTFNSTEEAALVYDQAAFSTR
CsAP2_023	Mol004670	chr14	ERF-B4	1	2	2080	834	277	30118.5	9.25	60.16	55.74	-0.569	1	PRYRGVRQRPWGKWAAEIRDPVKAARVWLGTFDTAEAAARAYDEAALRFRG
CsAP2_024	Mol005445	chr20	AP2	6	7	6537	1005	334	38005.7	7.1	59.19	49.43	-1.036	2	SVYRGVTRHRWTGRYEAHLWDKNCWNESQNKKGRQGAYDDEEAAARAYDLAALKYWG/SKYRGVARHHHNGRWEARIGRVFGNKYLYLGTYATQEEAAIAYDKAAIEYRG
CsAP2_025	Mol005686	chr04	ERF-B5	0	1	717	717	238	26753.1	5.21	53.11	81.97	-0.45	1	KFRGVRQRPWGRYSAEIRDSVALEKRLWLGTFDTAEEAASMYDIAAVKLKG
CsAP2_026	Mol006779	chr08	ERF-B6	2	3	29180	675	224	25304.4	8.63	52.94	82.86	-0.242	1	RKTRIWLGTFGTAEDAARAYDEASRLMCG
CsAP2_027	Mol006804	chr05	DREB-A5	0	1	504	504	167	18372.9	7.67	43.44	80.78	-0.013	1	WGSWVSEIGNPHQKTRIWLGSYSSPEAAARAYHAAFLCLKG
CsAP2_028	Mol007068	chr05	AP2	9	10	4428	1551	516	56279.3	5.56	36.71	73.35	-0.318	1	IYRGVTRHHQHGRWQARIGRVAGNKDLYLGTFSTQEEAAEAYDIAAIKFRG
CsAP2_029	Mol007326	chr07	ERF-B2	2	3	20693	1305	434	48700.6	5.08	46.63	67.05	-0.651	1	FRGIRQRPWGKWAAEIRDPRKGERVWLGTFDTPEEAARAYDAAARRIRG
CsAP2_030	Mol007887	chr11	ERF-B6	4	5	17901	3387	1128	128123	8.65	45.97	88.94	-0.283	1	GIRQSPSGRWVAEIKCTVQKIRLWLGTFDTPEEAAHAYDEAACLLRG
CsAP2_031	Mol007966	chr06	DREB-A6	0	1	1122	1122	373	40674.4	6.88	67.5	62.04	-0.616	1	YRGVRQRHWGKWVAEIRLPKNRNRLWLGTFDTAEDAALAYDREAFRLRG
CsAP2_032	Mol008285	chr02	AP2	9	10	4937	1446	481	52981.9	6.16	54.34	70.83	-0.555	2	QYRGVTFYRRTGRWESHIWDCGKQVYLGGFDTAHAAARAYDRAAIKFRG/SKYRGVTLHKCGRWEARMGQLLGKKYIYLGLYDSEVEAARAYDKAAIKCNG
CsAP2_033	Mol008325	chr20	ERF-B6	1	2	559	450	149	16746.9	6.73	65.49	64.23	-0.499	1	RYRGVRQRHWGSWVSEIRHPLLKTRIWLGTFVTAEDAARAYDEAARLMCG
CsAP2_034	Mol008498	chr07	DREB-A4	0	1	483	483	160	17872.3	5.68	55.19	72.19	-0.53	1	YRGVRKRKWGKWVSEIREPGKKTRIWLGSFESPEMAAAAHDVAALWLRG
CsAP2_035	Mol008612	chr04	DREB-A5	0	1	372	372	123	13606.4	8.03	64.75	77.97	-0.635	1	RKWGKWVAEIREPNKRSRIWLGSYSSPVAAARAYDTAVYLLR
CsAP2_036	Mol008731	chr03	AP2	9	10	2815	1449	482	52918.2	6.66	48.39	67.43	-0.518	2	QYRGVTFYRRTGRWESHIWDCGKQVYLGGFDTAHAAARAYDRAAIKFRG/SKFRGVTLHKCGRWEARLGQLLGKKYVYLGLFDTEVEAARAYDKAAIKLNG
CsAP2_037	Mol009044	chr13	Soloist	5	6	20751	705	234	26455.1	9.43	64.29	67.52	-0.794	1	MRGVYFKNMKWQAAIKVDKKQIHLGTVGSQEEAARLYDRAAF
CsAP2_038	Mol009494	chr07	ERF-B4	1	2	157938	300	99	11323.8	9.77	38.44	47.47	-0.951	1	KHRGVRQRPSGKLSAEIRDPRRGVRKWLGTFDTTEEAARAYDKAAMEFHG
CsAP2_039	Mol009598	chr09	ERF-B6	0	1	1098	1098	365	40004.3	4.87	55.22	62.88	-0.657	1	RFVGVRQRPSGRWVAEIKDTIQKIRVWLGTFDTAEDAARAYDEAACLLRG
CsAP2_040	Mol009630	chr09	ERF-B6	0	1	774	774	257	28283.5	8.75	58.2	54.09	-0.752	1	KFVGVRQRRSGRWVAEIKDTTQKIRMWLGTFETAEAAALAYDEAACLLRG
CsAP2_041	Mol009910	chr13	ERF-B1	0	1	567	567	188	20909.4	9.45	82.61	39.1	-0.83	1	RYRGVRRRPWGRFAAEIRDPQSKERRWLGTFDTAEQAAWAYDIAARAMRG
CsAP2_042	Mol010056	chr18	ERF-B1	0	1	471	471	156	17204	9.68	88.76	70.19	-0.571	1	HFRGVRKRPWGRYAAEIRDPWKRTRVWLGTFDTPEEAASAYDQAARALRG
CsAP2_043	Mol010057	chr18	ERF-B1	0	1	771	771	256	26913.1	8.74	57.96	68.36	-0.37	1	THFRGVRKRPWGRYAAEIRDPGKKSRVWLGTFDTAEDAARAYDAAAREFRG
CsAP2_044	Mol010201	chr02	ERF-B5	0	1	759	759	252	27963.5	7.77	61.47	64.76	-0.575	1	KFRGVRRRPWGRFSAEIRNPFCRKRVWLGTFDTAEEAAAVYDLAALRIKG
CsAP2_045	Mol010674	chr19	ERF-B1	0	1	648	648	215	23686.2	5.17	67.84	61.3	-0.491	1	YLGVRRRPWGRYAAEIRDPATKERHWLGTFDTAEEAAVAYDRAARSLRG
CsAP2_046	Mol010678	chr19	ERF-B4	1	2	2763	624	207	22331.8	9.02	30.51	61.01	-0.637	1	HYRGVRQRPWGKWAAEIRDPNKAARVWLGTFETAEAAAMAYDNAALKFKG
CsAP2_047	Mol010796	chr20	DREB-A5	0	1	405	405	134	14675.2	7.9	67.81	62.09	-0.819	1	RKWGKWVAEIREPNKRSRIWLGSYSTPVAAARAYDTAVYLLR
CsAP2_048	Mol011076	chr06	DREB-A4	0	1	600	600	199	21971.3	6.98	68.63	54.12	-0.738	1	SYRGVRMRNWGKWVSEIREPRKKSRIWLGTFATAEMAARAHDVAALTIKG
CsAP2_049	Mol011206	chr05	ERF-B2	2	3	6128	1077	358	40296.7	5.12	42.28	59.22	-0.845	1	FRGIRQRPWGKWAAEIRDPRKGERVWLGTFDTPEEAARAYDAAARKVRG
CsAP2_050	Mol011326	chr06	DREB-A4	0	1	498	498	165	17798	4.86	55.18	67.03	-0.459	1	RYRGIRPRGGKWVSEIREPRKTNRIWLGTYPTPEMAAAAYDVAALALRG
CsAP2_051	Mol011327	chr06	DREB-A1	1	2	594	555	184	20514	6.25	68.77	53.7	-0.651	1	PVFKGVRQRNVGRWVCEVREPNKKTRIWLGTFPTAEMAARAHDVAAIALRG
CsAP2_052	Mol011676	chr04	DREB-A4	0	1	591	591	196	20914.5	4.69	57.71	75.77	-0.354	1	GYRGIRSRSGKWVSEIREPRKASRIWLGTYPTPEMAAVAYDVAALALRG
CsAP2_053	Mol011861	chr20	ERF-B6	0	1	837	837	278	29846.2	6.24	51.3	63.67	-0.382	1	KFVGVRQRPSGRWVSEIKDTTQKIRMWLGTFETAEEAARAYDEAACLLRG
CsAP2_054	Mol012234	chr07	ERF-B4	1	2	2166	1146	381	41161.8	5.68	69.05	60.5	-0.571	1	RYRGVRQRPWGKWAAEIRDPHKAARVWLGTFDTAEAAARAYDEAALRFRG
CsAP2_055	Mol012274	chr04	AP2	11	12	20502	1545	514	58011.4	7.2	62.29	74.94	-0.528	1	SRFRGVTFYRRTGRWESHIWDCGKQVYLGGFDTAHDAARAYDRAAVKFRG
CsAP2_056	Mol012407	chr04	ERF-B3	0	1	765	765	254	28304	5.88	57.77	75.04	-0.436	1	QYRGVRQRRWGKFSAEIRDPERRKSRVWLGTFDTAVEAARAYDCAAFQMRG
CsAP2_057	Mol012408	chr04	ERF-B3	0	1	762	762	253	28504.4	5.83	55.55	78.74	-0.256	1	RYRGVRQRPWGKFAAEIRDPKRRGSRVWLGTFDSALEAARAYDRAAFEMR
CsAP2_058	Mol012410	chr04	ERF-B3	0	1	756	756	251	26819.9	9.18	85.64	60.8	-0.527	1	HYRGVRRRPWGKFAAEIRDPAKNGARVWLGTFETAEEAALAYDRAAYRMRG
CsAP2_059	Mol012529	chr08	ERF-B5	0	1	1491	876	291	32605.8	9.31	62.22	61.03	-0.608	1	PRFRGVRRRPWGKFAAEIRDPTRRIRVWLGTFDTAEEAAKVYDSAAIQLRG
CsAP2_060	Mol012576	chr09	AP2	9	10	35360	1200	399	45466.9	9.71	65.03	63.38	-0.846	2	SVYRGVTRHRWTGRYEAHLWDKNCWNNSQNKKGKQGAYDEEEAAARAYDLAALKYWG/SKYRGVARHHHNGRWEARIGRVFGNKYLYLGTYATQEEAAMAYDIAAIEYRG
CsAP2_061	Mol013143	chr15	ERF-B5	0	1	1699	831	276	30401.6	7.79	62.28	83.08	-0.412	1	PRFKGVRQRRWGKWAAEIRDPIRGIRRWLGTYDSAEEAAKAYQLA
CsAP2_062	Mol013313	chr10	DREB-A4	0	1	564	564	187	20765.2	9.25	51.35	55.99	-0.678	1	PTYRGVRMRNWGKWVSEIREPKKKSRIWLGTFSTAEMAARAHDVASLSIKG
CsAP2_063	Mol013561	chr03	ERF-B1	0	1	618	618	205	22245.2	9.84	68.7	63.37	-0.647	1	RFRGVRKRPWGRFAAEIRDPVKKTRVWLGTFDSAEDAARAYDAAARELRG
CsAP2_064	Mol013586	chr19	ERF-B6	0	1	666	666	221	24424.5	9.44	51.35	59.23	-0.601	1	SGFVGVRQRPSGRWVAEIKDSSQRIRLWLGTFDTAEEAARAYDEAARALRG
CsAP2_065	Mol013782	chr20	ERF-B1	0	1	531	531	176	19228.9	9.77	53.09	72.73	-0.323	1	FRGVRRRPWGRYAAEIRDPGKKIRVWLGTFDTAEAAARAYDAAAREFRG
CsAP2_066	Mol013798	chr05	DREB-A6	0	1	918	918	305	34060.4	6.07	64.62	77.41	-0.476	1	YRGVRQRHWGKWVAEIRLPKNRTRLWLGTFDTAEEAAMAYDKAAYRLRG
CsAP2_067	Mol013835	chr15	DREB-A2	0	1	762	762	253	28453.1	7.06	45.79	76.64	-0.667	1	CEYRGVRQRTWGKWVAEIREPKKRTRIWLGSFSTAEEAALAYDDAARRLYG
CsAP2_068	Mol013906	chr13	ERF-B1	0	1	564	564	187	20218.9	9.18	47.78	58.5	-0.61	1	HYRGVRKRPWGRYAAEIRDPWKKTRKWLGTFDTAEEAARAYDEAARNLRG
CsAP2_069	Mol014038	chr06	ERF-B5	0	1	978	978	325	35952.2	5.24	59.73	65.17	-0.491	1	PRFRGVRRRPWGKFAAEIRDPTRRVRVWLGTFNTAEEAAKVYDSAAIQLRG
CsAP2_070	Mol014108	chr08	AP2	3	4	1723	741	246	26908.1	9.1	43.38	69.02	-0.527	1	YRGVTRHHQHGRWQARIGRVAGNKDLYLGTFSTQEEAAEAYDIAAIKFRG
CsAP2_071	Mol014180	chr16	DREB-A6	0	1	933	933	310	34610.5	5.42	62.67	67.71	-0.52	1	YRGVRQRHWGKWVAEIRLPKNRTRLWLGTFDTAEEAAMAYDKAAFRLRGE
CsAP2_072	Mol014746	chr04	AP2	8	9	2413	1098	365	40656.7	5.97	42.49	72.49	-0.363	2	IYRGVTRHRWTGRYEAHLWDNSCRREGQSRKGRQVYLGGYDKEEKAGRAYDLAALKYWG/IYRGVTRHHQHGRWQARIGRVAGNKDLYLGTFSTQEEAAEAYDIAAIKFRG
CsAP2_073	Mol014789	chr13	ERF-B4	2	3	6290	465	154	17535	10.39	40	60.97	-0.853	1	QYRGVRQRPWGKWAAEIRDPKKAARVWLGTYDTAEAAAIAYDEAALQFKG
CsAP2_074	Mol015118	chr01	ERF-B6	1	2	775	690	229	25187.3	7.72	79.01	71.14	-0.576	1	KFRGVRQRHWGSWVSEIRHPLLKRRVWLGTFETAEEAARAYDEAA
CsAP2_075	Mol015274	chr02	ERF-B2	1	2	516	432	143	15961.9	7.71	48.4	70.28	-0.69	1	YRGIRRRPWGKWAAEIRDPRKGVRVWLGTYSTPEDAARAYDVAAREIRG
CsAP2_076	Mol015533	chr01	ERF-B3	0	1	678	678	225	24753.5	5.17	58.3	67.24	-0.478	1	SYRGVRRRPWGKFAAEIRDSTRNGVRVWLGTFDTPEAAAMAYDQAAFSMRG
CsAP2_077	Mol015534	chr01	ERF-B3	0	1	399	399	132	14442.1	5.22	57.59	72.5	-0.489	1	RFRGVRRRPWGKFAAEIRDSTRGGVRLWLGTFDTAEEAARAYDRAAVAMRGH
CsAP2_078	Mol015715	chr06	ERF-B3	0	1	336	336	111	12490.7	4.73	43.39	60.81	-0.803	1	YRGVRRRPWGKFAAEIRDSSRQGARVWLGTFNTAEEAARAYDRAAYSMRG
CsAP2_079	Mol015829	chr10	ERF-B3	0	1	753	753	250	28137.9	11.69	75.85	57.08	-0.786	1	HYRGVRQRPWGKFAAEIRDPAKNGVRVWLGTFETAEEAAVAYDRA
CsAP2_080	Mol015832	chr10	ERF-B3	0	1	843	843	280	31116.2	5.18	46.48	73.61	-0.449	1	RYRGVRQRPWGKYAAEIRDPKRRGSRVWLGTFDTAVEAARAYDRAAFKMRG
CsAP2_081	Mol016029	chr02	ERF-B5	0	1	777	777	258	29068	8.41	65.82	60.93	-0.612	1	RFRGVRRRPWGKWAAEIRDPSRRKRIWLGTFDTAEEAAAVYDSAAVMIKG
CsAP2_082	Mol016207	chr13	RAV	0	1	1059	1059	352	38757.9	9.55	52.34	80.26	-0.4	1	QYKGVVPQPNGRWGAQIYEKHRRVWLGTFNLEQDAARAYDLAAQRFRG
CsAP2_083	Mol016271	chr05	DREB-A5	0	1	441	441	146	15816.6	4.98	51.9	66.78	-0.413	1	NYKGVRCRKQGKWVSEIRVPGSRDRLWLGTYRSPEAAAVAHDTAFF
CsAP2_084	Mol016319	chr05	DREB-A6	0	1	720	720	239	26861.4	7.66	67.79	70.25	-0.616	1	YRGVRQRQWGKWVAEIRLPRNRMRIWLGTYESAEAAAYAYDRAAYKLRGE
CsAP2_085	Mol016483	chr11	ERF-B5	0	1	984	984	327	36087.5	5.12	58.11	67.43	-0.473	1	PRYRGVRRRPWGKFSAEIRDPARRVRLWLGTYSTAVEAAMVYDTAAIQLRG
CsAP2_086	Mol016693	chr15	DREB-A1	0	1	648	648	215	23641.6	6.23	60.81	58.74	-0.486	1	PVYRGVRERNGGKWVCEVREPHKKTRIWLGTYTAPEMAARAHDVAALALRG
CsAP2_087	Mol016908	chr04	ERF-B5	0	1	666	666	221	25298.4	9.51	85.93	61.36	-0.754	1	FRGVRRRPWGRWAAEIRDPNRRKRVWLGTFDTAEAAVVYDSAAVKLKG
CsAP2_088	Mol017352	chr17	DREB-A6	0	1	732	732	243	26778.3	9.46	50.86	77.16	-0.452	1	YRGVRQRNWGKWVAEIRLPQSRIRLWLGTYDSAESAAYAYDRAAYKLRGE
CsAP2_089	Mol017368	chr05	ERF-B3	0	1	522	522	173	19203.9	9.17	59.38	68.9	-0.487	1	CRYRGVRRRPWGKFAAEIRDSTRHGARVWLGTFDTPEAAALAYDQAAFSMRG
CsAP2_090	Mol017369	chr05	ERF-B3	0	1	474	474	157	17339.9	9.94	52.92	62.8	-0.468	1	CSYRGIRRRPWGKFAAKIRDSTRHGVRVWLGTFDTPEATALAYDQAAFSMRG
CsAP2_091	Mol017419	chr12	DREB-A3	0	1	738	738	245	25919.8	9.03	61.79	56.65	-0.521	1	RYRGVRQRSWGKWVAEIREPRKRTRKWLGTFSTAEEAARAYDRAALILY
CsAP2_092	Mol017648	chr06	ERF-B3	0	1	759	759	252	28482.5	5.48	48.32	82.14	-0.405	1	HYRGVRQRPWGKFAAEIRDPKRRGSRIWLGTFDTAVQAARAYDRAAFQMRG
CsAP2_093	Mol017911	chr10	DREB-A6	0	1	1215	1215	404	44581.6	6.49	64.41	56.56	-0.704	1	YRGVRQRHWGKWVAEIRLPRNRTRLWLGTFDTAEDAALAYDREAFKLRG
CsAP2_094	Mol018097	chr15	ERF-B4	2	3	3747	645	214	23488.7	9.78	54.18	65.33	-0.584	1	HFRGVRKRPWGKWAAEIRDPKKAARVWLGTFNTPEGAAMAYDEAALRFKG
CsAP2_095	Mol018456	chr10	DREB-A1	0	1	564	564	187	20609	5.18	76.25	51.87	-0.672	1	PIYKGVRCRNADRWVCEVREPNKKSRIWLGTFPTAEMAARAHDVAALALRG
CsAP2_096	Mol018866	chr11	DREB-A4	0	1	606	606	201	21785.5	5.81	63.88	72.94	-0.299	1	PAYHGVRMRNWGKWVSEIREPRKKSRIWLGTFPTPEMAARAHDVAALNIKG
CsAP2_097	Mol019665	chr20	ERF-B5	2	3	16611	1011	336	38070.9	9.74	56.9	59.52	-0.972	1	RFRGVRRRPWGKWAAEIRDPYQRKRVWLGTFNSAEEAASAYDSAAVRLKG
CsAP2_098	Mol019935	chr03	AP2	4	5	4021	870	289	31802.6	4.73	57.38	55.47	-0.791	1	IYRGVTRHRWTGRYEAHLWDKNSWNLMQNKKGRQGAYDDEEAAAHAYDLAALKYWG
CsAP2_099	Mol020021	chr05	ERF-B4	0	1	621	621	206	23174	9.61	68.57	68.35	660826	1	NYRGVRRRPWGKWAAEIRDPRRAVRKWLGTFNTAEEAARAYDLAAIEFRG
CsAP2_100	Mol020137	chr08	AP2	8	9	7004	1824	607	66477.2	6.63	57.43	54.65	-0.671	1	YRGVTRHHQHGRWQARIGRVAGNKDLYLGTFSTQEEAAEAYDIAAIKF
CsAP2_101	Mol020440	chr04	AP2	5	6	2993	1053	350	39151.7	8.27	53.98	66.43	-0.697	1	SVYRGVTRHRWTGRYEAHLWDKNSWNESQNKKGKQGAYHDEDAAARAYDLAALKYWG
CsAP2_102	Mol020566	chr12	DREB-A2	1	2	1625	579	192	21371.8	9.91	53.07	47.4	-1.071	1	CSYRGVRQRTWGKWVSEIREPNRGSRLWLGTFPTALEAAISYDQAARAMYG
CsAP2_103	Mol020567	chr12	DREB-A2	1	2	1497	954	317	35214.3	5.38	50.9	61.61	-0.726	1	TYRGVRQRTWGKWVAEIREPNRGNRLWLGTFPTALKAAIAYDRAARAMYG
CsAP2_104	Mol020591	chr08	RAV	0	1	1014	1014	337	36668.7	9.53	54.02	68.9	-0.453	1	QYKGVVPQPNGRWGAQIYEKHQRVWLGTFNLEREAARAYDAAAQRFRG
CsAP2_105	Mol021536	chr02	ERF-B4	1	2	2711	942	313	33879.4	5.5	59.19	54.66	-0.611	1	RYRGVRQRPWGKWAAEIRDPHKAARVWLGTFDTAEAAARAYDEAALRFRG
CsAP2_106	Mol021553	chr02	DREB-A2	0	1	537	537	178	19400.9	6.73	53.42	58.82	-0.541	1	TYRGVRQRTWGKWVAEIREPNRGARLWLGSFNSSLDAARAYDLAARSLYG
CsAP2_107	Mol021702	chr04	ERF-B5	0	1	756	756	251	28841.5	9.54	86.58	62.55	-0.739	1	FRGVRRRPWGRWAAEIRDPNRRKRVWLGTFDTAEEAAVVYDSAAVKLKG
CsAP2_108	Mol021814	chr13	ERF-B3	2	3	896	699	232	26272	9.84	58.96	73.62	-0.734	1	HYRGVRRRPWGKFAAEIRDSSRHGARVWLGTFDTAEEAAVAYDRAAFQMRG
CsAP2_109	Mol022056	chr04	AP2	7	8	3132	1479	492	52920.4	6.37	46.36	57.36	-0.565	2	QYRGVTFYRRTGRWESHICFGSDDIGLHLSWLASSGGFDTAHAAARAYDRAAIKFRG/SKYRGVTLHKCGRWEARMGQFLGKKYVYLGLFDTEVEAARAYDKAAIKFNG
CsAP2_110	Mol023048	chr04	ERF-B2	1	2	885	516	171	18970.7	9.65	54.47	64.62	-0.616	1	YRGIRRRPWGKWAAEIRDPAKGVRLWLGTFATAEEAARAYDREARRIRG
CsAP2_111	Mol023353	chr13	ERF-B6	0	1	813	813	270	30377.1	6.47	63.33	62.26	-0.629	1	RYMGVRQSPSGRWVAEIKGTAQKIRLWLGTFDTAEAAARAYDEAACLLRG
CsAP2_112	Mol024191	chr12	ERF-B1	0	1	663	663	220	23911	10.39	60.76	56.91	-0.473	1	HYRGVRKRPWGRYAAEIRDPGKKSRVWLGTFDTAEEAARAYDAAARGFR
CsAP2_113	Mol024529	chr15	Soloist	5	6	17136	681	226	25856.6	9.67	65.66	73.36	-0.739	1	IMRGVYFKNMKWQAAIKVDKKQIHLGTVGSQEDAARLYDRAAFM
CsAP2_114	Mol025621	chr07	DREB-A5	0	1	606	606	201	21373.9	7.64	70.25	56.02	-0.305	1	QYKGVRMRSWGSWVSEIRAPNQKTRIWLGSYSTPEAAARAYDAALLCLKG
CsAP2_115	Mol026555	chr10	DREB-A4	0	1	480	480	159	16981.2	4.76	44.83	80.69	-0.073	1	RPRSGKWVSEIREQRKSSRIWLGTYPTPEMAAAAYDVAAVALRG
CsAP2_116	Mol026597	contig3838	ERF-B2	1	2	655	567	188	20677	5.99	43.76	69.52	-0.699	1	YRGIRRRPWGKWAAEIRDPRKGVRVWLGTYSTPEDAARAYDVAAREIRG

## Sheet: Table S3
Table S3 Conserved motifs identified in AP2/ERF transcription factors from A. paniculata by MEME analysis
Motif No.	E-value	Sequence
MOTIF-1	2.3e-1893	R[VLI][WY]LGT[FY]DT[AE]EEAARAYDXAA[IL]K[LF]RG
MOTIF-2	6.0e-850	[GV]VR[QR]RPWG[KR][WY][AVE]AEI
MOTIF-3	7.2e-307	PS[TA][DHT][IT]NFP[LI][SE][DN]Y[EH][KQ][ED][LIM][EK][EQ]M[KQ]N[ML][TS][KR][EQ]E[FY][VL]A[SH]LRR[KQR]S[ST]
MOTIF-4	4.3e-228	XKA[VK][LT]NFPXSXYX
MOTIF-5	2.5e-84	Q[AV][HPV][KR]KS[RI][DR][TG][FP][GR][QS]R[ST]S[QI]YRG
MOTIF-6	2.3e-64	[LY]P[RV]PAS[LT]S[PA][KR]DI[QR][AK]AAA[KE]AAA[AM]FXP
MOTIF-7	4.4e-59	[RK]T[VI]R[IF][SI][VC][TN]D[PA]DATDSS[DG]D[ED]
MOTIF-8	4.8e-59	IARRSIETDNITNRPDWKVVTQNHQDRIAVELHNSKATNPSIGHCQNATLSVPLHDLISPESAQSIADPPANIVQQHFLNPSSMLTTMSSSRVESSEKFGAPIIFAKSSSNSGVWAPAPLSRPVVLTTAHFPMTGAWH
MOTIF-9	1.5e-50	EFVDE[ED]ALF[DG]M[PH]NLLV[DN]MAEGM[ML][ILV][SP]PP
MOTIF-10	2e-50	GFSRG[ASV]S[KI]YR
MOTIF-11	1.2e-44	RKSPAKG[SW]KKG[CP][MA][KR]GKGGP[EQ]NATCE[YF]
MOTIF-12	9.1e-38	LP[FL][NDK][EM][DN]DS[QE][ED]M[LV][LI][YL]G[VL]L[AR][ED]
MOTIF-13	3.8e-27	[VI][YK][FN][SR]SDQGSNS[FL]DC[SA][DN][FY][GA]W[GNS][DE]NC[AV][KR]TP[ED]ISSV[LF]SAI[VI]ED[ND]Q[AS][EHQ]F[AMP][EG][DK][VT][CEV]
MOTIF-14	2.4e-25	N[ETV][DIV][AST][AMT]N[KE][LM][PS][ED][ND][LP]S[EA][FL][DE]SQMK[LF][FI]QMP[YD][LI][ED]N[NT]W[DE][AT]SI[ED]AF[LI]N[GC][DGN][AT][TG]Q[ED][GSV][GS][NS][APT][LMV][DNQ][ILP]W[SC]FD[DY]
MOTIF-15	3e-25	WDNSC[KR][KR]EGQ
MOTIF-16	3.6e-23	[VL][VI][VE][LF]E[DC]L[GD][AS][DK][LY]L[ED][DEQ]LL
MOTIF-17	3.6e-22	[PM][WR][HL][DW][QT][SF]RYCYWKSSQ[SR]FVFTRG[RW][DN][GK]F[VA][KR][KE][KR]
MOTIF-18	2.7e-19	HRWTGR[FY]EAHLWDK[GLT][IST]WN[PSV]T[QT][KN]K
MOTIF-19	5.2e-15	MCGGAIISD[FL][ADI]P[PL][VA]SR[ST]SRRLTA[DE]LLWG
MOTIF-20	1.3e-13	PPPPPPPQ[LP]X
MOTIF-21	3.4e-10	[EA]GCSP[VA]MALKR[KR]H[SK]M[KR][KR][RK]
MOTIF-22	4.3e-10	DLS[AT]A[AS]I[RK][KEQ][KR]A[TIV][EA]VG[AS][RMN]VDAL[QH]
MOTIF-23	2.3e-09	NWLGFSLSPHH
MOTIF-24	1.2e-08	N[LF]DLNL[PG][PI][PS]L
MOTIF-25	1.6e-06	DE[CMST][SL][AST][LI]E[FLR]IR[QV][HY]LL[DEG]D[CFGH]

## Sheet: Table S4
Table S4. The AP2/ERF collinearity gene pairs between C. sinense and other five species.
Between C.sinense and A. thaliana		Between C.sinense and O. sativa		Between C.sinense and M. nana		Between C.sinense and V. vinifera		Between C.sinense and Z. mays
C.sinense	A. thaliana	C.sinense	O. sativa	C.sinense	M. nana	C.sinense	V. vinifera	C.sinense	Z. mays
Mol015533	AT5G43410	Mol015533	LOC_Os03g05590	Mol010201	GSMUA_Achr11T10590_001	Mol015118	GSVIVT01015540001	Mol015274	GRMZM2G169382_T01
Mol012407	AT2G44840	Mol015118	LOC_Os06g40150	Mol016029	GSMUA_Achr11T24950_001	Mol015534	GSVIVT01027770001	Mol010201	GRMZM2G060465_T01
Mol002753	AT2G40340	Mol021536	LOC_Os01g64790	Mol016029	GSMUA_Achr5T27850_001	Mol015274	GSVIVT01035098001	Mol021536	GRMZM2G100727_T01
Mol002753	AT3G11020	Mol015274	LOC_Os01g21120	Mol010201	GSMUA_Achr7T21980_001	Mol015274	GSVIVT01028050001	Mol015274	GRMZM2G085964_T01
Mol011676	AT5G52020	Mol015274	LOC_Os03g22170	Mol000181	GSMUA_Achr4T32280_001	Mol013561	GSVIVT01030515001	Mol001273	GRMZM2G307119_T01
Mol014746	AT5G57390	Mol021536	LOC_Os05g36100	Mol008731	GSMUA_Achr8T18550_001	Mol000181	GSVIVT01009293001	Mol000181	GRMZM2G028151_T01
Mol013798	AT1G78080	Mol015274	LOC_Os05g29810	Mol014746	GSMUA_Achr3T05070_001	Mol000181	GSVIVT01019049001	Mol012407	GRMZM2G466044_T01
Mol013798	AT1G22190	Mol001273	LOC_Os07g47330	Mol005686	GSMUA_Achr7T21980_001	Mol014746	GSVIVT01029219001	Mol012410	GRMZM2G466044_T01
Mol011206	AT1G53910	Mol000181	LOC_Os03g56050	Mol014746	GSMUA_Achr9T13660_001	Mol012274	GSVIVT01016352001	Mol012274	GRMZM2G700665_T02
Mol016319	AT1G64380	Mol012407	LOC_Os02g43820	Mol016319	GSMUA_Achr1T27990_001	Mol012407	GSVIVT01018270001	Mol020021	GRMZM2G369472_T01
Mol013798	AT4G39780	Mol012410	LOC_Os02g43790	Mol020021	GSMUA_Achr3T06960_001	Mol013798	GSVIVT01009007001	Mol013798	GRMZM2G061487_T01
Mol001309	AT4G17490	Mol020021	LOC_Os02g52670	Mol013798	GSMUA_Achr3T04360_001	Mol020021	GSVIVT01031747001	Mol006804	GRMZM2G015281_T01
Mol001309	AT5G47230	Mol013798	LOC_Os02g51670	Mol011206	GSMUA_Achr3T10140_001	Mol001166	GSVIVT01022076001	Mol020021	GRMZM2G138396_T01
Mol008498	AT1G71450	Mol006804	LOC_Os03g15660	Mol020021	GSMUA_Achr7T18930_001	Mol009494	GSVIVT01031747001	Mol013798	GRMZM2G029323_T01
Mol000310	AT3G16280	Mol013798	LOC_Os06g11860	Mol020021	GSMUA_Achr9T15290_001	Mol020137	GSVIVT01009293001	Mol013798	GRMZM2G055204_T01
Mol014108	AT4G37750	Mol011206	LOC_Os07g42510	Mol001309	GSMUA_Achr1T00480_001	Mol002612	GSVIVT01022076001	Mol013798	GRMZM2G141679_T01
Mol012529	AT5G53290	Mol020021	LOC_Os08g36920	Mol011076	GSMUA_Achr1T04350_001	Mol009630	GSVIVT01033416001	Mol011076	GRMZM2G048621_T01
Mol013313	AT2G44940	Mol013798	LOC_Os08g31580	Mol014038	GSMUA_Achr10T21940_001	Mol009598	GSVIVT01033416001	Mol001309	GRMZM2G466044_T01
Mol001457	AT4G17490	Mol020021	LOC_Os09g28440	Mol014038	GSMUA_Achr10T14570_001	Mol014789	GSVIVT01001089001	Mol025621	GRMZM2G015281_T01
Mol001458	AT4G17490	Mol013798	LOC_Os09g20350	Mol001166	GSMUA_Achr3T13190_001	Mol021814	GSVIVT01021146001	Mol012234	GRMZM2G175525_T01
Mol001457	AT5G47230	Mol001309	LOC_Os10g41330	Mol011076	GSMUA_Achr4T26980_001	Mol014789	GSVIVT01032983001	Mol000310	GRMZM2G073047_T01
Mol001458	AT5G47220	Mol011076	LOC_Os02g43940	Mol011076	GSMUA_Achr5T13500_001	Mol014789	GSVIVT01008649001	Mol009630	GRMZM2G019443_T01
Mol018456	AT5G51990	Mol011076	LOC_Os04g46400	Mol011076	GSMUA_Achr5T15330_001	Mol004670	GSVIVT01034563001	Mol012576	GRMZM2G141219_T01
Mol026555	AT5G52020	Mol012234	LOC_Os01g64790	Mol011076	GSMUA_Achr7T06970_001	Mol001700	GSVIVT01015037001	Mol026555	GRMZM2G320111_T01
Mol016483	AT2G46310	Mol008498	LOC_Os11g13840	Mol014038	GSMUA_Achr7T14200_001	Mol014180	GSVIVT01009007001	Mol004359	GRMZM2G358306_T01
Mol020566	AT2G40340	Mol012234	LOC_Os02g34270	Mol001166	GSMUA_Achr9T11310_001	Mol003126	GSVIVT01034563001	Mol001457	GRMZM2G055180_T01
Mol020566	AT5G05410	Mol012234	LOC_Os04g34970	Mol012234	GSMUA_Achr10T09560_001	Mol001013	GSVIVT01002262001	Mol001458	GRMZM2G055180_T01
Mol014789	AT2G33710	Mol012234	LOC_Os05g36100	Mol007326	GSMUA_Achr3T05800_001	Mol005445	GSVIVT01023697001	Mol001457	GRMZM2G466044_T01
Mol014789	AT5G13330	Mol000310	LOC_Os02g13710	Mol012234	GSMUA_Achr6T18020_001	Mol005445	GSVIVT01016097001	Mol001458	GRMZM2G466044_T01
Mol014789	AT5G61890	Mol009630	LOC_Os07g38750	Mol012234	GSMUA_Achr6T25680_001			Mol018866	GRMZM2G005301_T01
Mol014180	AT1G78080	Mol009630	LOC_Os07g10410	Mol012234	GSMUA_Achr8T08000_001			Mol014789	GRMZM2G087059_T01
Mol014180	AT4G39780	Mol009598	LOC_Os07g10410	Mol000310	GSMUA_Achr10T27680_001			Mol009044	GRMZM2G118479_T01
Mol003500	AT1G53910	Mol001457	LOC_Os10g41330	Mol012529	GSMUA_Achr10T14570_001			Mol021814	GRMZM2G021790_T01
Mol001013	AT1G78080	Mol015832	LOC_Os10g41330	Mol012529	GSMUA_Achr6T14240_001			Mol014180	GRMZM2G029323_T01
Mol001013	AT1G22190	Mol001457	LOC_Os02g43820	Mol014108	GSMUA_Achr7T27500_001			Mol014180	GRMZM2G055204_T01
Mol001013	AT2G22200	Mol001458	LOC_Os02g43790	Mol014108	GSMUA_Achr8T26510_001			Mol014180	GRMZM2G141679_T01
Mol003500	AT3G14230	Mol001457	LOC_Os04g46220	Mol020137	GSMUA_Achr8T26520_001			Mol014180	GRMZM5G852704_T01
Mol001013	AT4G39780	Mol001458	LOC_Os04g46220	Mol004359	GSMUA_Achr2T04110_001			Mol002496	GRMZM2G138396_T01
Mol010674	AT5G13910	Mol013313	LOC_Os04g46400	Mol016483	GSMUA_Achr10T21940_001			Mol002496	GRMZM2G103085_T01
Mol013782	AT3G15210	Mol015832	LOC_Os04g46220	Mol018866	GSMUA_Achr10T14070_001			Mol013782	GRMZM2G310368_T01
		Mol018866	LOC_Os02g13710	Mol018866	GSMUA_Achr10T27680_001			Mol005445	GRMZM2G141219_T01
		Mol018866	LOC_Os06g36000	Mol018866	GSMUA_Achr7T09450_001
		Mol014789	LOC_Os02g32140	Mol007887	GSMUA_Achr7T26400_001
		Mol009044	LOC_Os02g29550	Mol016483	GSMUA_Achr8T19850_001
		Mol014789	LOC_Os04g32620	Mol020566	GSMUA_Achr6T32780_001
		Mol004670	LOC_Os12g07030	Mol024191	GSMUA_Achr8T03550_001
		Mol004670	LOC_Os02g34270	Mol003212	GSMUA_Achr10T27680_001
		Mol014180	LOC_Os02g51670	Mol014789	GSMUA_Achr10T12150_001
		Mol014180	LOC_Os08g31580	Mol003212	GSMUA_Achr5T06570_001
		Mol014180	LOC_Os09g20350	Mol014789	GSMUA_Achr6T08140_001
		Mol002496	LOC_Os02g52670	Mol004670	GSMUA_Achr6T25680_001
		Mol001013	LOC_Os03g09170	Mol004670	GSMUA_Achr9T08790_001
		Mol003500	LOC_Os07g42510	Mol014180	GSMUA_Achr9T12950_001
		Mol010674	LOC_Os04g32790	Mol001700	GSMUA_Achr9T14360_001
		Mol013782	LOC_Os01g58420	Mol001013	GSMUA_Achr10T19030_001
		Mol011861	LOC_Os12g39330	Mol001013	GSMUA_Achr10T30440_001
		Mol008325	LOC_Os04g56150	Mol002498	GSMUA_Achr3T06960_001
				Mol003500	GSMUA_Achr3T05800_001
				Mol002498	GSMUA_Achr6T02310_001
				Mol001013	GSMUA_Achr6T10440_001
				Mol003126	GSMUA_Achr6T18020_001
				Mol003126	GSMUA_Achr6T25680_001
				Mol002498	GSMUA_Achr7T18930_001
				Mol002498	GSMUA_Achr9T15290_001
				Mol003126	GSMUA_Achr9T08790_001
				Mol010057	GSMUA_Achr8T15830_001
				Mol010057	GSMUA_Achr9T11480_001
				Mol013782	GSMUA_Achr4T33270_001

## Sheet: Table S5
Table S5. The average FPKM values of 116 AP2/ERF genes in different organs and ABA-treated
TF name	gene_id	Root	Srem	Leaf	Flower	Fruit	S0	S1	S2	S3	S4	S5	yellow	green	pink	purple	WT_1	WT_2	WT_3	WT_4	GPV_1	GPV_2	GPV_3	GPV_4	MPV_1	MPV_2	MPV_3	MPV_4	LaPV_1	LaPV_2	LaPV_3	LaPV_4	NLV_1	NLV_2	NLV_3	NLV_4	FCK0	FCK1	FABA	LCK0	LCK1	LABA
CsAP2_001	Mol000181	0.17	17.32	4.91	15.34	6.88	58.1	97.5833	38.82	13.8633	2.48667	30.23	14.49	17.23	17.0233	13.5367	0.068319	2.27512	9.29437	3.74852	2.6203	0.060599	0.960932	0.614191	0	0	0.335348	6.14803	2.48022	0	16.4243	4.66004	0	0	0.102029	0.967202	35.9533	74.4667	43.5667	0	0.0233333	1.39667
CsAP2_002	Mol000310	13.4	22.51	30.47	66.4	11.72	5.77667	0.453333	9.01667	13.3767	78.8967	39.89	51.295	107.57	92.34	78.8933	32.117	51.0769	20.8134	15.4823	5.98601	9.31128	8.85696	6.00215	10.6883	28.6579	8.1868	1.63485	141.136	32.3356	65.8744	41.8101	20.0795	11.0055	9.51073	36.4995	0.0666667	0.863333	0.17	39.91	21.85	30.3133
CsAP2_003	Mol000884	3.71	20.58	0.9	1.49	7.7	0.55	13.26	0.243333	0.143333	0.203333	0	0.67	2.31667	0.18	0.57	0.477896	0.047359	2.03988	0.481356	0.627929	1.17962	0.266423	4.55357	0.071182	0.095581	0.229557	2.99088	0.062769	0.405352	0.197585	2.64927	0	0.083841	0	0	99.9367	0.133333	0.15	0.21	6.86	50.61
CsAP2_004	Mol001013	171.51	105.94	513.34	149.84	65.98	83.4433	366.627	142.62	152.677	121.557	174.6	236.17	221.473	208.367	332.443	182.888	170.482	255.675	71.4271	128.457	105.922	79.8954	56.3464	125.869	108.013	71.4204	58.1314	116.166	125.15	229.05	107.413	92.0193	93.8364	94.403	52.8493	134.233	124.803	129.42	164.127	292.073	202.767
CsAP2_005	Mol001166	0	12.61	59.47	51.06	139.31	3.77333	60.4333	5.67333	10.17	30.6633	97.92	31.625	34.74	25.57	5.57	5.11833	3.0369	46.469	22.1615	2.41698	0.576072	1.5311	1.00768	0.614053	0.419092	1.51736	2.14168	35.3444	12.8446	50.22	19.2326	0.911686	0.912799	0.878872	4.43678	30.7567	2.90667	8.75667	2.68667	9.52667	35.2533
CsAP2_006	Mol001273	0.59	0.4	0	0	0	7.96667	0.11	6.09333	0	0	0	0	0	0	0	0	0	0	0	0	0	0	0	0	0	0	0	0	0	0	0	0	0	0	0	0	0	0	0	0	0
CsAP2_007	Mol001309	2.28	0	0.46	0.71	1.32	0	0.366667	1.53667	0.656667	0.533333	0.663333	0.59	0.693333	0.843333	0.183333	0.108664	0	0.302233	0.621713	0.091093	3.22365	0.175125	1.46384	0	0	0	0.346042	0.074756	0.495999	0.060095	1.63132	0	0.05484	0	0	0.333333	0	0.17	0.0366667	0	0
CsAP2_008	Mol001310	0	0	0	0	0	0.16	0.113333	0.456667	0.0933333	0	0	0	0	0	0.21	0	3.2026	1.14445	0	0	0	0	0.167366	0	0	0	0	0	0	0	0	0	0	0	0	0.47	0	0.623333	0.0733333	0	0
CsAP2_009	Mol001457	341.26	194.2	106.44	78.03	326.13	37.3133	454.22	28.0033	15.11	27.8933	40.21	98.55	57.3733	35.4267	182.17	14.6799	45.4237	29.0532	20.828	27.8644	57.8111	5.02907	10.5243	22.3622	16.7585	13.9206	21.9066	6.13137	7.47035	11.1794	6.10763	6.52806	4.63633	7.34514	7.03116	685.093	49.1367	182.58	191.523	648.48	978.953
CsAP2_010	Mol001458	92.7	23.11	537.63	74.88	161.61	7.03	107.273	10.7933	7.44333	12.0667	37.4267	42.535	86.9	90.4167	56.0267	39.2177	66.673	43.9749	25.0307	27.759	26.2278	11.6038	14.2317	8.91323	9.34737	19.9575	19.7743	4.38948	6.25697	14.1349	24.9772	3.5841	4.36338	17.7661	19.0339	134.91	29.6367	52.4633	45.9733	35.5767	64.8367
CsAP2_011	Mol001700	0	0	1.54	0	3.33	0	0.78	0	0	0	0	0	0	0	0	0	0	0	0.796335	0	0.011991	0	0.015487	0	0	0	0	0	0	0.130914	0.144612	0.139823	0	0	0.123454	2.07667	0	0	0	0	0.163333
CsAP2_012	Mol002495	17.69	1.77	8.95	0.19	3.69	0	120.057	4.09	0.07	0	1.61333	0.25	2.07667	0.83	0.596667	0	0	0	0.83574	0	0.640243	0.101228	0	0	0	0	0.223783	0	0	0	0.595819	0	0	0.005601	0	99.1567	0.326667	1.37	0.0566667	0.326667	3.14
CsAP2_013	Mol002496	0	0	0	0.38	1.6	0	0	0.08	0	0	0	0	0	0.123333	0	0	0	0	0	0	0	0	0	0	0	0	0	0	0	0	0	0	0	0	0	0	0	0	0	0	0
CsAP2_014	Mol002497	0	1.36	2.39	1.65	7.41	0	4.60667	0	0	0.66	0.32	0	1.33667	0.0966667	0	0	0	0	0.461623	0	8.51572	0.21793	0.276002	0	0	0	0.204858	0	0	0.292883	0.540325	0	0	0.301983	0.136142	7.07333	0.123333	0	0.203333	0.45	0.103333
CsAP2_015	Mol002498	0	0	0	0	0	0	0	0	0	0	0	0	0	0	0.123333	0	0	0	0.105311	0	0	0	0	0	0	0	0	0	0	0	0	0	0	0	0	0	0	0	0	0.133333	0
CsAP2_016	Mol002499	0	0	0.48	0.4	1.42	0.116667	4.95	0	0	0	0.0733333	0	0.0633333	0	0	0	0	0	0	0	0	0	0.061647	0	0	0	0	0	0	0	0.093895	0.094011	0	0.008508	0.076717	5.62667	0	0	0	0.0633333	0
CsAP2_017	Mol002612	140.59	40.92	156.37	32.73	58.59	25.65	23.3733	0.946667	2.29	6.48667	3.92	26.71	23.12	9.47	61.8767	2.46166	9.25717	6.53527	69.3545	12.32	18.8199	2.03329	10.368	1.65762	2.2864	2.44287	15.2654	2.60521	3.97204	3.2465	22.7366	1.66277	1.75832	1.91036	4.79146	50.16	15.7067	27.6733	61.15	76.3533	39.77
CsAP2_018	Mol002753	21.77	41.23	42.35	24.66	37.62	53.2633	60.5	39.4767	41.9033	21.3033	23.6133	33.835	40.54	41.3333	50.8733	10.6124	16.6226	17.0523	17.6994	19.9324	17.472	18.6483	12.918	15.3982	13.7406	11.5063	18.8423	10.5261	10.561	13.2583	15.8584	16.1045	14.227	14.3682	9.4963	24.1933	23.8733	26.3533	19.04	23.5767	12.46
CsAP2_019	Mol003126	3.02	0	0.68	5.76	2.75	1.96	3.47333	0.566667	0.336667	0.866667	1.70667	1.545	2.12667	3.03	3.08	0	0.266048	0.349968	0.877191	0.451404	0.051649	0	0.122343	0.467284	0.439987	0	0	0.945707	0	0.047439	0.560469	0.614879	0.42987	0.808037	0.33594	3.94333	1.12333	4.79667	0.806667	0.59	0.5
CsAP2_020	Mol003212	8.05	4.64	2.52	15.08	11.01	2.54	7.00667	9.3	10.3967	42.0667	3.50333	19.795	23.4667	13.23	6.05	0.480839	1.48088	1.0357	7.4768	4.62935	1.01637	11.0528	1.93635	0.455745	2.55023	2.11423	1.71893	5.94576	1.57143	2.51581	7.28857	1.80375	1.64073	0.94113	5.81005	8.86	6.51333	2.54	22.7	16.0167	15.9933
CsAP2_021	Mol003500	241.62	391.65	277.72	709.17	544.66	476.04	671.563	483.637	510.693	440.977	659.567	593.1	494.623	505.613	505.317	257.244	277.47	342.88	117.906	164.48	151.667	122.669	186.472	205.425	194.101	171.897	158.326	262.084	233.795	350.149	187.538	205.689	218.277	222.417	364.638	202.247	256.68	258.673	184.24	273.617	247.863
CsAP2_022	Mol004359	0	0	0	0	0.4	0	0	0	0.13	0	0.123333	0	0.193333	0	0.16	0	0	0.132436	0.371882	0	0	0	0	0	0	0	0	0	0	0	0	0.064384	0	0	0	0	0	0	0.0933333	0	1.38
CsAP2_023	Mol004670	0	0.65	2.98	0.14	0	0.08	0.21	0.443333	0	0	0.136667	0.065	0.396667	0.45	0.433333	0.509838	0.219991	0.555301	4.37219	0.117208	0.280089	0.184628	0	0	0	0	0	0.073816	0.096231	0.122438	0.556342	0	0	0	0	0.21	0	0.17	0.116667	0.15	0.71
CsAP2_024	Mol005445	0	4.23	19.54	64.52	0.62	1.98333	0.186667	0.08	1.90667	27.7633	72.3633	14.87	39.5967	65.3333	3.94667	50.0975	22.7433	50.0575	8.03565	0.111581	0.578628	2.12771	0.190655	0.235333	1.98056	2.04966	0.958259	39.7548	52.6865	55.4507	1.57712	0.342777	0.355217	0.054835	0.167198	0.106667	0.396667	0.41	0.37	0.1	8.83333
CsAP2_025	Mol005686	0	0	0	14.49	0.36	0	0	0.07	0.31	0.18	22.88	6.43	9.67667	7.34	3.29333	0	0	0	6.45978	0	4.51186	0.174305	0.109881	0.258691	0	0.084326	1.23537	0	0	0	12.6117	0.09275	0.038852	0.080492	0.182527	0	0	0	0.67	0.74	0.623333
CsAP2_026	Mol006779	0.73	2.26	0	0.55	7.34	0.803333	1.07	0.626667	0.206667	0.41	0.136667	0	0.14	0	0.22	0	0	0	0.07972	0	0	0	0.299472	0	0	0	0	0	0	0	1.1588	0	0	0	0.205857	1.28	1.10333	0.233333	2.66333	2.49	0.866667
CsAP2_027	Mol006804	0	0	0	0	0	0	0	0	0	0	0	0	0	0	0	0	0	0	0	0	0	0	0.569	0	0	0	0	0	0	0	0	0	0	0	0	0	0	0	0	0	0
CsAP2_028	Mol007068	0.26	0.47	0	0	0	10.2367	0.766667	0.266667	0.223333	0	0	0.03	0	0.0666667	0	0	0	0	0.048173	0	0	0	0	0	0	0	0	0	0	0	0	0	0	0	0	0	0.483333	0.363333	0	0	0
CsAP2_029	Mol007326	785.27	180.48	103.97	573.29	523.66	144.757	99.4767	185.933	93.2433	179.587	479.253	290.94	390.117	259.477	307.03	199.425	265.485	203.139	280.585	88.702	152.458	73.9333	146.05	91.8297	119.9	88.2268	189.21	230.183	288.685	409.023	285.915	105.849	102.287	107.643	111.855	81.6767	83.71	93.05	123.237	113.047	130.85
CsAP2_030	Mol007887	3.07	7.81	0.66	2.21	2.75	9.01667	9.73667	3.23333	1.46333	1.25667	0.53	0.66	0.453333	0.84	0.783333	0.723335	0.946016	0.55843	3.58717	1.01758	2.23831	0.749811	1.86043	1.102	1.32855	0.87999	3.48303	0.948567	0.863955	0.503959	2.24243	1.20701	1.64079	1.32829	0.681164	8.17	6.43	3.46333	1.24667	1.23	1.03
CsAP2_031	Mol007966	4.92	1.46	2.11	0.19	1.34	4.14333	7.28	6.85	3.71333	0.61	0.696667	0.575	2.03333	2.79	1.19333	1.55828	2.12399	0.56152	1.28034	7.37021	1.22791	0.767022	0.648112	4.51312	2.40537	0.699823	0.692842	1.62628	13.2043	1.761	0.317818	2.39867	2.51447	1.71925	0.093235	2.25	4.32667	2.22333	3.01667	4.41	1.84667
CsAP2_032	Mol008285	24.09	25.37	15.55	190.71	22.69	100.827	48.3	134.403	157.493	181.003	199.997	96.215	234.26	245.337	177.43	172.747	147.497	102.453	55.5822	26.8987	46.8457	39.964	42.6099	41.878	71.3062	67.8467	29.9047	167.902	212.126	162.79	77.5539	27.3444	28.7175	42.8664	66.6326	23.2533	29.9867	22.75	23.18	28.6567	27.45
CsAP2_033	Mol008325	0	0	1.15	0	0.5	0	0	0	0	2.00333	0	0.295	0	0.406667	0	0.211416	0.19384	0	0	0.110405	0.383477	0.718924	0.937245	0	0.325357	0.261107	0.277028	0.458331	0	0.396145	2.93549	0	0.12548	0	2.19482	0	0	0	0	0	0
CsAP2_034	Mol008498	6.12	14.46	26.34	2.53	7.09	0.62	9.68	0.373333	0.29	1.32	0.143333	1.715	4.39	0.186667	7.72667	1.06324	15.0525	12.5433	1.6186	4.59109	1.02245	2.03016	0.222924	0.135565	0	0.945529	1.26388	0	0	0	0	3.97127	7.8359	2.21617	0.140915	15.7467	7.85333	28.1867	0	5.37	4.29333
CsAP2_035	Mol008612	33.99	74.28	24.86	9.69	13.26	75.0867	69.7	26.89	37.2133	34.64	14.2033	3.41	15.1233	6.99333	9.64333	2.63748	14.0033	5.17826	0.959395	3.46976	5.58295	7.08561	3.23469	3.99717	5.59875	8.10496	3.95717	4.11365	3.2329	3.13754	2.76822	3.46094	3.78769	4.06266	4.20521	89.41	79.5667	80.96	6.95	9.03667	11.1133
CsAP2_036	Mol008731	6.15	26.47	11.25	78.07	44.44	36.1033	22.1167	19.44	19.66	17.7667	32.8133	45.01	53.95	50.4033	24.9533	130.43	83.4285	34.6892	7.46655	18.3224	14.3636	8.06924	6.99838	45.3657	46.9042	25.7736	6.49268	68.4984	113.457	16.3277	6.79202	55.5438	47.8088	52.7798	10.9985	15.1033	18.3867	9.65333	6.29	5.52667	5.91667
CsAP2_037	Mol009044	19.29	21.53	22.54	29.51	35.74	28.4267	13.9133	16.39	23.2967	18.8233	31.9067	23.395	33.2233	21.7433	34.0833	32.6569	49.493	46.4762	26.3375	24.5247	16.6052	19.4694	28.3646	11.2761	17.5667	11.1845	24.8768	14.2307	19.037	19.079	16.4331	19.9589	12.1469	10.0678	11.7437	8.68667	10.5667	23.5167	66.41	75.7467	39.28
CsAP2_038	Mol009494	0	6	108.03	0.97	1.91	2.04333	11.0233	2.12667	0	1.62333	1.72333	0	2.13667	0.606667	0.83	0.133031	0	0	0.361858	0.135153	0.392498	0.336457	0.139193	0	0	0.139176	0.250563	0	0	0	0.319826	0.157991	0.176015	0.319699	0.586992	2.99	0	1.20667	15.72	5.29667	3.37667
CsAP2_039	Mol009598	7.77	0.98	0.39	0.29	0.14	0.5	0.56	1.22333	0.413333	0.0566667	0.243333	0.045	0.923333	0.616667	0.03	0	0.295895	0.077757	0.230228	0	0.03961	0.134473	0.126285	0	0	0.088656	0.304993	0.255666	0	0.391897	0.080508	0	0	0	0	0.856667	0.39	0.646667	0.0233333	0.113333	0.42
CsAP2_040	Mol009630	0	0.31	1.1	36	0.54	0.0966667	0	0.326667	1.84667	12.97	21.2267	10.97	7.18667	8.45667	4.24667	6.65796	2.66926	9.78598	1.07151	0.27741	3.31377	0.974823	2.51927	0	0.298658	2.38646	1.82899	62.2036	26.5413	27.846	2.91518	2.93758	2.76835	3.4959	0.922618	0.103333	0.106667	0.26	0	0.0466667	0
CsAP2_041	Mol009910	0	0.16	0	0.24	0	0.29	3.96667	0.35	0.0966667	0	0.293333	0.735	1.75333	1.41	0.576667	0	0	0	0.609678	0	0	0	0.268637	0	0	0.093483	0.683659	0	0	0	0.446198	0	0	0	0	11.1767	31.6767	39.45	0	0	0.136667
CsAP2_042	Mol010056	15.34	169.56	214.68	18.52	182.73	31.6433	26.46	17.63	14.31	2.35333	2.06333	15.79	13.9633	21.22	20.9933	0	0.626195	0.410618	14.102	4.27517	4.00387	4.68493	7.80765	0.036903	0.462235	1.67694	15.841	0	0.276676	0	11.3709	0.120484	0.288125	0.056383	1.03849	255.587	110.26	136.803	11.9267	6.64333	7.79333
CsAP2_043	Mol010057	120.72	128.01	305.58	121.06	146.44	45.28	895.427	49.2567	67.14	90.89	138.79	116.87	98.1267	77.6267	69.4333	57.4443	51.1146	62.682	41.5969	55.6963	20.7664	44.0968	50.2917	24.1181	17.6302	46.8264	76.7521	26.1884	62.8378	66.6688	55.7722	18.759	15.7646	19.6532	26.5458	1722.98	161.97	244.463	119.333	221.967	383.05
CsAP2_044	Mol010201	45.46	32.21	145.3	18.65	43.6	12.46	5.74667	8.33333	10.7767	3.97	2.54667	51.395	18.74	8.28	48.8967	1.9403	12.8116	4.33446	7.26326	28.4766	3.17654	4.26448	1.16568	1.28117	0.171838	1.16384	2.91562	0.214273	3.33236	1.46822	5.17406	0.495329	0.365778	0.484056	5.26623	9.41667	2.45333	9.34667	104.233	70.51	35.6433
CsAP2_045	Mol010674	0	0	0	0	0	0	0	0.18	0	0	0	0	0	0	0	0	0	0	0	0	0	0.091143	0	0	0	0	0	0	0	0	0	0	0	0	0	0	0	0	0	0	0
CsAP2_046	Mol010678	1.64	10.86	5.49	9.1	10.59	3.24	0.346667	0.2	0.33	0.453333	0.536667	2.575	3.87667	4.61	4.70333	0.103724	0.968072	0.824363	2.17518	0.765734	1.48426	1.26538	1.21628	1.02238	1.38025	1.70119	3.00805	1.10735	0.931607	0.93271	3.48421	0.794979	1.09293	1.41608	2.10965	5.82333	2.71333	1.87667	3.78	1.11333	0.723333
CsAP2_047	Mol010796	53.87	2.75	23.12	35.19	33.25	13.4833	25.7367	12.0067	4.75333	1.88	12.25	15.325	55.29	41.24	61.22	9.82532	8.27166	4.7169	4.1755	7.95728	6.53332	0.855117	1.11336	1.52003	3.25733	0.980332	2.13133	6.09161	5.3293	3.4393	2.79598	1.65405	2.24935	2.46383	3.62345	37.5067	14.1533	31.8733	20.7033	23.58	11.78
CsAP2_048	Mol011076	0	31.49	39.08	69.21	30.26	3.29	1.41667	3.18333	3.16667	28.11	14.8533	57.8	84.51	122.557	22.01	12.1777	15.3419	30.054	23.7652	17.0264	12.9903	2.96138	5.43767	2.36693	3.94721	2.79973	3.83742	13.6921	15.8905	14.9698	28.542	8.55486	9.00981	16.2945	30.0851	40.52	32.53	88.9067	50.9433	135.653	397.343
CsAP2_049	Mol011206	68.78	22.3	115.23	13.04	406.15	26.7767	37.1267	3.84667	1.04	0.87	1.98333	41.805	18.17	6.96	129.427	0.984952	20.2235	19.9644	30.6563	35.7488	1.37315	0.205748	6.71151	0.159917	0	0	0.913467	0	0	0	3.21537	0.193942	0.243299	0.216617	4.47717	18.6667	14.92	30.3433	6.38667	4.45667	11.6667
CsAP2_050	Mol011326	1.16	24.93	103.67	1.5	8.2	2.04667	8.26667	1.03	0.283333	0	0.136667	0.25	21.56	0.27	0.173333	0	0.272409	0.098681	0.170037	0.477086	0.14086	0	0	0	0	0.089439	0.300918	0	0	0	0.069476	0	0	0	0	6.54	0.266667	0.2	9.57	113.04	35.67
CsAP2_051	Mol011327	0	0	0.2	2.74	0	0	1.53333	0	1.80667	41.6167	2.00667	0.11	4.42667	1.67	0.15	0	0	0	255.538	0.073195	434.772	1.41325	186.839	0	0	0	81.3111	0	0	0	130.383	0	0	0	0	13.23	0	0.163333	0	1.11667	2.95
CsAP2_052	Mol011676	0	2	250.36	9.45	13.41	0.436667	24.0033	1.74667	0.44	1.33333	1.37	6.835	59.2533	1.82667	5.12	2.95671	3.50309	3.0226	1.20861	0.340004	0.471216	1.37096	0.125309	3.51594	2.291	0.205292	0.641242	1.34653	4.64118	0.61974	1.37323	7.03085	5.03928	4.30099	2.37365	12.7667	4.46	2.17333	3.80333	38.18	31.7667
CsAP2_053	Mol011861	2.73	0.09	1.21	0	0	0	0.05	0	0.0466667	0	0.0433333	0	0	0.223333	0	0.165857	0.166896	0.039232	0.032136	0	0.120127	0	0.089421	0	0	0	0.060516	0	0	0	0.050178	0	0	0	0	0.273333	0.0466667	0	0	0.0366667	0.04
CsAP2_054	Mol012234	6.27	1.3	210.85	0.36	0.85	0.37	0.546667	0.196667	0.176667	0.316667	0.593333	0.52	0.703333	0.683333	2.61667	0.749974	0	0.560234	3.47285	1.66393	1.48318	0.158981	0.061873	0.132348	0	0.22966	0.13214	0.069163	0.967247	0.113268	0.423749	0.635399	0.617892	0.35062	0.736491	1.53	0.673333	2.20333	0.383333	1.04333	0.346667
CsAP2_055	Mol012274	9.6	18.42	4.58	15.25	6.39	53.94	17.7633	27.7033	26.2067	19.2633	22.2133	7.98	25.9667	28.87	10.0733	23.6439	19.5077	25.7561	25.1927	20.3746	9.99287	18.75	15.4664	16.162	17.1299	18.1068	12.3777	30.1335	26.9512	32.2082	12.8874	28.036	31.28	29.7771	11.8477	34.82	19.5533	14.6733	3.39	3.96667	3.25333
CsAP2_056	Mol012407	0	1.36	1.86	4	39.17	0.906667	0.733333	1.82667	1.00667	2.40333	1.35667	2.96	2.38667	1.71	7.22333	6.05483	8.54098	1.03907	0.69019	2.27368	0.728992	0.594536	0.130106	6.62702	3.706	2.10024	1.42476	2.63026	4.49382	0.669103	0.425872	5.60583	4.67648	5.2618	1.11599	3.19333	3.42333	6.29	27.5767	22.2133	14.8533
CsAP2_057	Mol012408	6.19	13.28	18.83	5.41	29.1	1.80667	156.533	12.85	3.85	5.02	4.65333	5.385	3.34667	7.24	4.70667	5.31215	5.99221	3.76372	3.97212	5.90993	3.73603	3.24113	4.55648	4.90391	2.95436	4.81951	9.42707	1.69952	3.77863	1.52376	2.40152	8.28824	6.02726	12.7244	3.45909	141.537	4.62	4.3	6.65333	26.7667	46.5333
CsAP2_058	Mol012410	88.9	59.02	683	48.3	75.27	11.8133	68.2833	8.44667	8.01	12.9533	44.4467	31.62	20.98	14.76	47.15	2.18983	14.018	17.8006	10.4478	13.2088	8.66678	4.39823	5.73342	4.9822	5.40248	6.83931	10.1948	4.3448	1.55555	8.55551	8.11383	1.0632	1.67183	5.00553	4.7264	91.8633	14.0833	61.8567	72.56	78.1433	93.56
CsAP2_059	Mol012529	8.25	12.2	8.57	6.52	1.01	8.1	33.6267	26.78	28.2233	2.99333	1.51667	6.905	6.42	7.82	4.08667	0.690469	0.923745	1.39739	1.76689	5.47757	1.13439	9.11115	9.89858	0.657279	0.912505	3.97461	4.35791	0.786654	1.31159	0.778376	3.38751	1.80612	1.94933	1.43084	1.82789	66.48	42.68	39.3467	4.09333	4.78333	2.60333
CsAP2_060	Mol012576	0	0.41	7.22	1.12	1.55	2.62333	0.636667	2.25333	9.64667	11.71	2.47333	1.395	1.59	1.97667	0.503333	31.5138	30.4185	12.8452	22.8314	32.8951	27.0084	20.7683	55.0547	49.1367	41.6063	18.7388	32.7745	31.4701	25.8401	14.2449	32.8194	64.4667	41.3764	36.6831	11.0688	0.756667	0.663333	0.5	2.4	2.81667	10.7567
CsAP2_061	Mol013143	438.82	1112.87	247.58	96.76	242.26	441.873	346.957	309.613	282.997	155.87	89.41	91.99	86.7833	86.9833	124.513	62.5097	79.6445	25.3408	14.4696	129.053	78.1014	75.705	51.424	77.2829	59.5181	41.1246	90.5624	29.4725	54.4423	19.9044	30.9966	73.3883	69.5955	76.5314	49.9695	1253.37	834.957	962.9	661.103	764.847	366.65
CsAP2_062	Mol013313	0	3.48	22.81	6.3	0.51	1.78	8.10333	11.6433	12.86	16.7533	15.98	8.765	8.16667	10.4233	4.20333	3.86536	3.42464	11.3293	0.820908	13.0734	3.57209	5.30741	5.87485	9.81497	9.20679	12.8675	4.04653	10.1402	8.9475	9.71466	2.93504	10.2594	11.4394	12.3165	2.54859	10.08	12.0267	11.3	27.4933	31.6767	23.9167
CsAP2_063	Mol013561	263.59	354.72	380.52	367.53	280.05	182.013	294.523	245.127	219.857	299.593	376.76	168.315	206.93	203.93	376.723	145.696	130.739	164.557	426.547	103.543	255.929	90.531	200.713	76.4116	90.7819	78.8874	161.403	155.68	134.398	119.225	171.608	86.4626	72.1439	77.7118	96.9383	615.923	594.097	838.637	430.4	493.34	458.647
CsAP2_064	Mol013586	2.24	3.96	3.63	1.69	0.67	4.92667	2.75667	6.94667	4.48667	0.96	4.23	0	6.23333	3.96	2.44667	5.20183	4.17637	2.32416	5.2709	2.49607	1.66664	3.16911	2.76377	1.25343	1.50266	0.181265	4.0167	2.59382	3.72956	1.90322	2.09875	1.96243	1.31302	1.00408	1.67456	6.56	8.34333	5.17667	1.63333	2.16333	3.14667
CsAP2_065	Mol013782	0	0.18	40.87	8.3	2.27	0	0.24	0.836667	0.12	0.45	2.71333	0	1.62	1.87667	2.27	0.470463	2.08452	0.831225	7.00917	0	0.768276	0	0.312072	0.126898	0	0	0.564435	0	0.27224	0.132005	1.06852	0	0	0	0.110867	0.0933333	0.0966667	0.73	3.01333	0.413333	1.64
CsAP2_066	Mol013798	120.85	31.37	168.16	67.1	35.87	47.0667	28.7867	64.95	59.58	49.14	54.3033	41.495	55.01	70.64	61.9467	32.4743	32.6465	37.902	30.8529	65.3325	42.206	30.7466	25.0652	19.1173	19.3175	22.9356	41.2696	28.1468	33.7571	57.1143	47.712	13.7883	14.2164	18.9054	36.9448	38.0033	42.1167	74.4233	121.597	173.717	81.6467
CsAP2_067	Mol013835	0	0	2.62	0	0	0.106667	0	0.123333	0	0.0566667	0.0533333	0	0	0	0	0	0	0	0.385021	0	0.276174	0	0.308108	0	0	0	0.312044	0	0	0	0	0	0	0	0.076396	0.476667	0.59	1.26333	0	0	1.64
CsAP2_068	Mol013906	48.65	183.2	534.3	151.51	810.45	35.6333	356.083	57.49	32.62	22.56	92.4533	108.605	109.443	128.973	89.74	3.4821	12.7839	24.2305	120.766	18.8467	15.0935	12.4366	23.8463	1.8111	0.696898	20.8991	31.5067	3.1098	1.40316	20.3733	131.127	3.17375	3.62592	6.49339	7.23756	900.377	173.897	250.317	56.73	74.5533	81.2433
CsAP2_069	Mol014038	10.75	7.55	10.56	5.43	5.42	8.45333	67.7233	51.6033	45.5333	3.93	1.28	5.625	7.11333	6.01	5.47	0.098932	0.128993	0.519387	2.3189	2.34861	0.189118	5.84347	2.23948	0.828489	0.531618	1.8965	5.38554	0.324517	0.334194	0.758301	3.16005	1.04965	1.67185	0.586051	1.24261	74.2733	108.29	90.7067	12.76	15.7133	31.5033
CsAP2_070	Mol014108	1.69	39.6	4.51	2.18	12.33	197.647	369.933	194.71	61.8867	1.92333	0.78	3.575	14.27	9.72	9.59	0	0	0	0	0.61687	0	0.819457	0.598189	0	0	0.102207	8.97403	0	0	0	0.654537	0	0.075949	0	0.72042	120.257	147.423	97.8033	0	0	0.176667
CsAP2_071	Mol014180	402.69	183.8	227.74	362.4	214.5	122.567	784.807	131.88	117.847	174.09	263.98	260.32	344.873	293.263	154.893	294.285	272.731	256.571	125.003	127.302	76.6383	38.1516	81.3032	48.1329	29.588	39.927	61.8968	175.86	375.592	393.772	162.26	15.7496	18.9849	34.6454	45.4227	727.32	182.2	248.607	886.567	779.777	582.797
CsAP2_072	Mol014746	4.27	3.78	1.7	0.96	2.62	18.4167	50.92	31.77	15.3867	1.21	0.183333	4.325	20.1233	53.39	6.58667	0.059467	0	0	0.659682	0.835993	0.231083	1.38299	3.19641	0	0	0.20022	7.7618	0	0	0.089953	1.42908	0.096381	0.172969	0.247579	0.493837	40.5167	46.9533	37.5567	0.03	0	0.543333
CsAP2_073	Mol014789	2.61	0.69	7.6	12.53	4.03	1.00667	0	0.203333	0.326667	0	0.656667	7.985	15.2067	1.18333	3.70667	1.63028	4.57512	2.16834	3.162	6.16432	0.354008	0.193383	0	0.299548	0	0.113989	0	0	0.101209	0.373536	0.394373	0.93465	0.079432	0	0.615084	0.343333	0	0.69	0.3	0	0.603333
CsAP2_074	Mol015118	1.42	11.9	162.72	4.63	16.9	17.9133	6.19667	34.2633	59.6633	109.833	2.4	6.92	9.38	11.8733	6.17333	0	1.35539	1.68963	1.93541	21.1151	6.41128	41.8736	20.3938	0.427894	0.967907	49.2182	15.3729	0.45257	0.342933	0.762839	5.92827	2.73459	4.70824	3.30932	26.5021	4.58667	10.7333	10.1133	0.563333	0.05	183.387
CsAP2_075	Mol015274	0	5.95	35.93	0.74	3.67	0.846667	4.31667	2.73667	2.94667	0.223333	0.136667	1.62	21.64	0.333333	4.54667	3.37716	1.56917	3.15361	8.04843	2.76003	1.37639	1.40886	3.27878	0	0	0.209819	1.79582	0	0	0.075119	1.77633	0.657141	0.512481	0.360277	4.94675	16.05	6.17	3.29	13.0267	2.73	2.39333
CsAP2_076	Mol015533	26.92	0.62	121.28	1.46	1.43	0.376667	2.32667	0.0766667	0	0.06	0.53	0.49	3.78333	4.82333	5.30333	1.0357	10.4475	8.41294	8.64858	5.63294	0.499039	0.08361	0	0.180508	0	0.271396	0	0	0	0.187305	0.27256	0.133395	0.133254	0.209414	0.404452	12.0367	1.51333	21.1433	11.2333	14.63	26.0433
CsAP2_077	Mol015534	0	0	0	0.46	0	0	0	0	0	0	0	0.71	0.866667	0.38	7.83	0	3.14301	1.76234	5.37308	0	0	0	0	0	0	0	0.189436	0	0	0	0.123305	0	0	0	0	0	0	0	0	0	0
CsAP2_078	Mol015715	0	0.96	27.53	0	0.94	0.406667	1.74667	4.06	0	0	1.48333	0	0	0.656667	0.156667	0	0	0	0.130457	0	0	0	0	0	0	0	0	0	0	0	0	0	0	0	0	0.253333	0	0	0.273333	0	0
CsAP2_079	Mol015829	0	0	0	0	0	0	0	0	0	0	0	0.07	0.25	0	0	0.234209	0.195459	0.447817	0.071442	0.263916	0.016768	0.128204	0.102884	0.217233	0.176071	0.31208	0.186815	0.150662	0.052549	0.118945	0.238503	0.137183	0.167349	0.352397	0.537388	0	0	0	0	0.0466667	0
CsAP2_080	Mol015832	2.17	5.41	2.72	1.08	3.86	3.21333	3.04667	1.24667	1.17667	0.77	0.663333	0.125	0.846667	1.74	24.95	0.182718	3.52737	0.165752	0.860611	0.644491	1.51586	0.266166	0.505293	3.99662	6.13412	0.581192	0.47228	0.1643	0.184938	0.48016	0.352542	3.79839	5.78527	3.91025	0.224042	3.06	3.08667	2.55333	47.17	25.7333	7.38667
CsAP2_081	Mol016029	39.82	0.41	1.21	85.91	0.75	0.293333	0.94	41.3167	54.44	66.1267	22.82	54.31	108.163	139.14	136.543	19.4736	49.4918	9.67504	22.6521	156.734	123.52	35.5688	18.3199	204.694	123.248	16.4708	37.7316	34.9426	54.8204	27.6672	56.5621	319.826	345.956	266.621	63.7283	0.25	0.136667	1.84	3.49	8.54	4.52667
CsAP2_082	Mol016207	39.78	6.96	189.39	0.6	1.23	11.5333	85.5167	0.803333	0.133333	0.69	0.156667	1.61	2.76667	0.92	4.07	0.257288	1.5122	1.44818	2.00255	5.50313	0.933765	2.90478	0.942588	0.067451	0.179227	0.057094	0.672599	0	0.270022	0.02431	0.07252	0.125593	0.022394	0.115906	0.226083	299.34	114.067	113.14	2.05667	15.6133	44.96
CsAP2_083	Mol016271	0	0	6	0	0.52	0	1.39667	0	0.21	0	0	0	0.12	0.213333	0.4	0	0	0	0.769188	0	0	0	0	0	0	0	0	0	0	0	0.134691	0.222677	0.250107	0.098626	0.148877	1.29333	0.69	0.36	0.393333	0.656667	1.08333
CsAP2_084	Mol016319	16.73	15.3	10.67	29.64	98.71	6.18667	10	36.82	26.2767	46.0733	19.1033	25.66	24.0267	18.25	28.9567	5.27865	29.2162	54.5174	7.75977	75.0035	32.7213	19.5532	43.5825	41.4354	17.6804	19.5371	7.92044	9.24814	8.83931	11.4859	15.5274	18.1669	17.9178	18.2988	61.6499	29.0267	27.6733	37.9667	19.3133	23.4967	20.7267
CsAP2_085	Mol016483	0.44	1.05	0	1.54	4.9	1.33667	17.7067	3.68	9.55333	3.58333	2.45	0.88	2.98	2.41333	0.58	0.534393	0.239436	0.069044	2.69328	0.323686	1.17223	3.15218	9.29882	0.217535	0.180509	0.412707	3.50516	0.184611	0.080425	0.131916	13.581	0	0	0	0.544233	11.88	11.19	7.25333	0.866667	1.99667	0.69
CsAP2_086	Mol016693	12.42	0.27	35.87	0.98	1.67	0	68.1767	0.253333	0	0.133333	0.933333	0.52	7.55	0.746667	0.77	0.105368	0.308027	0.084225	1.00006	0	0.093098	0	0	0	0	0	0	0	0.116021	0.355562	0.59227	0	0	0.24073	0.101319	107.09	0	0	0	1.2	0.39
CsAP2_087	Mol016908	6.63	15.73	29.66	7.91	28.42	3.21	7.09667	5.34	7.5	3.96667	1.88	2.615	8.89667	5.24333	9.12333	2.00571	2.96004	3.48606	10.0196	7.54694	6.05793	16.4824	3.70698	13.2746	9.60801	17.0174	4.90237	1.94048	4.99803	3.79036	10.796	24.5881	32.0977	30.4358	13.7533	24.4567	19.92	12.0067	6.83667	6.96333	4.90667
CsAP2_088	Mol017352	1.31	1	1.45	9	1.05	0.726667	3.00667	4.59333	3.51667	1.81667	1.65	6.49	10.3033	5.36667	4.29	6.60498	4.61824	1.35631	0.850936	6.37491	4.23541	3.13443	2.47081	3.05142	3.71847	2.54376	1.95975	1.11849	5.64059	0.936889	1.73548	2.26153	1.8115	1.61971	0.558784	6.44333	4.85333	3.65	7.97667	9.02333	2.86333
CsAP2_089	Mol017368	0	0	11.95	0	0	0	0.273333	0	0	0	0	0.12	0	0	0	0	0	0.074187	0	0.275164	0	0	0	0	0	0	0.104577	0	0	0	0	0.082384	0	0	0.116552	0.0966667	0	0	0.636667	0.16	1.67
CsAP2_090	Mol017369	0	1.12	0	0	0	0.186667	0	0	0.316667	0	0	0	0	0	0	0	0	0	0	0	0	0	0	0	0	0	0	0	0	0	0	0	0	0	0	0	0	0	0	0	0
CsAP2_091	Mol017419	0	0	0	0	0	0	0	0	0	0	0	0	0	0	0	0	0	0	0	0.09998	0	0	0	0	0	0	0	0	0	0	0.053115	0	0	0	0	0	0.17	0.0633333	0	0	0
CsAP2_092	Mol017648	3.11	5.4	7.65	11.66	10.57	7.36667	6.29333	7.72667	8.9	9.06333	8.21	17.37	9.72333	9.64667	6.60333	4.78444	7.38847	7.06487	9.85783	3.88305	5.07058	3.58812	6.56227	3.88399	3.36187	5.78254	5.61132	7.72298	3.68165	6.76132	4.42361	4.03331	5.56627	7.34845	3.70833	7.16	5.24667	4.67667	0.956667	0.453333	2.16667
CsAP2_093	Mol017911	15.47	2.01	15.44	9.38	11.41	2.95	33.05	2.93	2.39333	5.01	10.1567	8.355	9.85333	8.47	3.56	29.9921	19.282	17.8555	1.37933	40.973	5.79277	1.88102	3.14922	0.904201	1.34077	1.4982	3.52457	2.95892	82.1276	25.917	5.22161	0.396819	0.375977	0.316498	1.37614	24.8067	2.39333	3.41	5.36667	5.99667	7.51
CsAP2_094	Mol018097	7.03	0.67	0.32	1.18	0	0.81	0	0.173333	0	0	0.216667	0.175	0.283333	0.626667	0.25	0	0.458064	1.78462	0.292237	0.656223	0.461701	0.103272	0.449065	0	0	0	0	0	0	0	0	0	0	0	0	0.54	0.403333	0.693333	0	0	0
CsAP2_095	Mol018456	7.63	2.98	79.73	1.45	4.46	0	31.49	0	0	0.186667	0.19	0.525	7.00333	0.6	1.63333	0	0.303857	0.375032	1.07835	0.231996	0.117743	0	0.104301	0	0	0	0.130293	0.079802	0	0.113925	0.104962	0	0.099116	0.091576	0.101664	24.01	0.723333	0.786667	0.633333	97.5233	184.133
CsAP2_096	Mol018866	81.31	153.09	41.96	18.39	32.88	51.29	27.55	16.1733	18.3833	10.1767	5.21333	61.51	25.1833	18.9767	45.0267	0.260051	1.89308	4.47025	0.489478	25.7064	11.6941	12.3539	4.25385	15.615	9.09	25.8833	3.52485	1.32692	0.832737	4.70882	3.03524	19.8919	13.6593	10.4059	5.88185	62.3	21.2	50.1467	148.74	70.8267	23.3833
CsAP2_097	Mol019665	52.01	59.52	23.85	41.73	46.18	59.4933	71.0833	46.6233	38.5	25.53	29.6667	36.395	26.96	35.4933	50.2167	14.4779	17.5787	13.1481	9.85822	20.3543	17.9521	19.684	13.6596	16.1786	14.9905	15.7656	23.72	15.7827	14.0894	14.5163	12.4777	16.2449	17.8743	20.5647	16.096	95.6867	82.56	97.6533	40.3633	43.7633	17.93
CsAP2_098	Mol019935	5.2	0	0.73	32.91	1.39	0.48	0	0.05	0.0466667	0.04	5.80667	2.46	5.91667	1.88667	0.813333	29.601	5.94222	2.14115	0.332562	0	0	0	0	0	0	0	0	4.2396	30.0325	1.36602	0.33152	0	0	0	0	0	0	0	0	0	0.706667
CsAP2_099	Mol020021	6.6	1.99	49.82	4.79	0.89	6.11	34.9667	4.08333	0.573333	2.56667	4.07	1.945	8.03333	3.80333	1.26333	0.390642	1.13471	1.81543	13.7029	6.04224	5.07894	0.309094	11.1676	1.74538	0.897777	2.64561	1.49777	0.504724	1.65059	0.727642	9.35394	0.20305	1.23717	4.46114	2.37997	373.597	8.06333	22.7367	0.533333	3.27667	6.51
CsAP2_100	Mol020137	0.94	9.99	0.43	0.23	3.11	72.42	68.4333	27.8233	8.19667	0.16	0.0166667	1.105	2.47333	3.43	2.37	0	0	0	0	0.395616	0.053956	0.384693	0.649557	0	0	0.112819	6.27247	0	0	0	0.351157	0	0	0	0.606938	51.54	56.76	53.95	0.0166667	0	0.73
CsAP2_101	Mol020440	0	0.14	0	0.2	0	0	0	0.393333	0.873333	0	0	0.385	0.0333333	0.0666667	0	0	0	0	0	0.084496	0.122424	0	1.33752	0	0.072292	0	0.123155	0	0.06162	0	0.056979	0	0	0	0	0	0	0	0	0	0
CsAP2_102	Mol020566	0	10.79	4.11	3.25	3.95	2.58667	2.43667	2.88667	0.676667	0.696667	2.64667	2.75	2.73667	0.94	1.76	0.420759	0.664451	0.321901	1.19172	0.423087	4.54046	0.514577	2.60632	0.031254	0.130234	0.255145	0.652867	0.665551	0.946744	0.926271	3.11478	0.207697	0.178878	0.162156	0	5.74	4.64333	2.48667	6.77667	3.33333	1.36667
CsAP2_103	Mol020567	4.16	20.72	16.63	10.98	21.72	16.7933	31.35	60.06	15.7867	17.7567	16.8733	14.815	18.4333	18.43	11.88	2.22168	2.27969	1.85454	10.1161	3.01199	5.68583	2.67769	10.2416	2.96455	2.03765	2.16799	6.13473	1.96837	2.42325	3.46787	12.9495	1.7172	2.29701	2.63266	3.03164	19.6967	15.7233	14.9633	10.6633	11.5067	6.54667
CsAP2_104	Mol020591	40.26	5.19	454.4	18.51	8.23	1.98667	130.743	1.34333	0.64	1.11	4.28333	11.725	3.76333	9.26	12.2467	1.55703	6.08972	5.68619	9.07968	3.81443	1.09004	0.128452	1.45656	0	0	0.119255	0.581577	0.214841	0.541117	2.144	1.77511	0.10231	0.270451	0.205187	0.183886	324.05	20	97.05	7.55	15.6533	58.8733
CsAP2_105	Mol021536	2.82	2.38	573.08	833.85	1.76	0	0.22	0.233333	2.77667	50.2733	260.31	615.9	437.723	318.007	8.50667	238.088	121.361	196.728	78.5562	3.78533	0	0	0.121769	0.090567	1.52567	0.232402	0.141027	126.07	194.098	191.464	134.465	0.028076	0	0.139808	0.74435	0.383333	0.38	0.386667	1.17667	0.18	0.233333
CsAP2_106	Mol021553	2.06	2.33	1.48	2.37	5.75	0.493333	2.41	2.94	3.06667	5.09	2.92333	1.13	1.82333	1.21667	1.62333	0.526671	0.263353	0.304484	18.2556	1.19953	36.505	0.339768	4.98138	0.988324	0.297217	0.91988	2.07465	0.332909	0.050597	0.515272	3.72096	0.903611	0.984566	0.385502	1.88855	10.1633	3.31	3.99	2.23	1.98333	1.56333
CsAP2_107	Mol021702	28.87	87.9	134.72	37.64	98.35	24.1533	78.74	54.9533	78.1433	32.0933	18.0333	33.475	29.5533	37.6967	79.6267	2.1282	2.92273	3.86818	10.7026	9.82438	11.1818	21.2115	6.15201	23.2051	17.1662	32.1974	5.79241	2.64423	5.68885	3.8714	8.95442	44.3611	52.5738	49.7317	18.52	43.6667	32.2033	17.8367	12.1533	11.0433	7.29667
CsAP2_108	Mol021814	6.97	1.67	38.31	2.27	1.12	0.203333	0	0.313333	0.523333	0.51	1.1	3.005	0.84	1.71333	6.36	0.387749	1.57736	3.19086	1.52634	1.19283	0.330169	0.0943	0.249381	0	0	0.083038	0.229907	0.098576	0.099253	0.546848	0	0.447293	0.077167	0.161541	0.594952	1.36333	0.0733333	5.71333	1.35667	5.45333	8.92667
CsAP2_109	Mol022056	24.29	63.24	24.07	11.7	25.25	66.27	29.33	121.053	146.35	18.8167	11.3133	22.24	30.2667	27.6633	54.9933	0.735069	13.7479	25.5592	6.85439	20.6571	7.34337	11.7751	5.12735	26.7293	23.1526	34.3754	12.793	1.35569	1.41469	2.29938	2.3171	12.942	15.1757	13.5331	4.50317	22.1167	21.96	31.17	5.81	8.92667	10.0033
CsAP2_110	Mol023048	29.64	27.85	89.85	52.57	38.24	11.0067	8.26333	16.53	13.3567	15.08	22.42	28.665	17.6033	22.13	22.8267	12.8212	15.3514	11.9631	14.8067	12.1004	13.853	10.1737	8.01059	15.2962	11.4491	4.86986	13.5113	6.63534	6.92742	6.16587	4.49162	12.1143	8.56321	8.79083	5.94958	2.5	3.43	1.89	8.84333	5.65667	3.46667
CsAP2_111	Mol023353	0	0.87	0	0	0	2.30667	5.09667	0.236667	0.203333	0	0	0.13	0.0533333	0.0466667	1.08667	0.210556	0.163675	0	0.091902	0.226892	0	0	0.080432	0.087568	0.033942	0	0.359291	0	0	0	0	0	0	0	0	1.99	2.2	3.40333	0	0	0.626667
CsAP2_112	Mol024191	114.92	43.26	335.36	38.32	82.07	22.0833	165.53	9.14	6.44667	9.42333	12.8133	25.27	35.87	21.3	30.2667	2.47065	11.0358	24.7024	31.4372	25.2195	8.97115	5.77754	17.4685	11.8854	14.354	13.4269	21.1656	3.5815	5.11355	10.944	25.2649	8.07847	12.6653	22.379	15.8489	242.223	8.91667	16.8667	21.7833	85.7533	181.883
CsAP2_113	Mol024529	17.36	6.06	20.77	27.4	33.4	15.1067	16.7133	20.6867	16.5633	25.9067	38.2	14.655	18.14	30.7867	34.4267	25.1564	18.4677	13.4823	14.884	22.844	20.6443	9.99871	6.21774	13.6793	11.4276	5.91007	9.36023	22.469	17.2983	14.0663	12.5696	10.4241	7.5197	9.31947	9.93532	8.90667	13.11	14.8533	43.5833	59.38	37.23
CsAP2_114	Mol025621	14.55	22.29	101.17	1.51	7.07	1.09	136.193	5.48	1.63333	2.79	0.08	1.72	6.32	4.89333	3.3	0.976661	3.99148	4.07674	1.29911	9.32179	2.10599	3.94713	5.27657	0.662836	0.742392	1.84779	2.78168	0.182232	0.370879	1.08064	2.05606	6.97716	9.41258	4.09101	1.81327	241.047	103.343	126.077	0.813333	19.84	63.6033
CsAP2_115	Mol026555	0	0	2.82	0.32	0	0	0	0	0	0.143333	0.146667	0.265	0	0	0.766667	0	0.057605	0.066524	0.181602	0.111703	0	0.160945	0	0	0.059207	0.027712	0	0.107301	0	0	0.104164	0	0	0	0	0.783333	0	0	0.193333	0	0.39
CsAP2_116	Mol026597	1.89	26.54	102.41	2.67	5.01	6.46333	17.32	26.56	9.31667	3.79667	2.59667	9.09	198.293	14.8267	36.1267	1.27783	0.260086	1.32125	2.32429	5.19187	1.81907	2.41157	5.84238	0.482924	0.203175	0.649763	3.19519	0	0.263329	0.244958	2.62639	1.10464	1.20999	0.823883	6.10579	2.93333	3.81333	1.83333	3.96333	0.723333	1.52667

## Sheet: Table S6
Table S6. Detailed Tissue-Specific Expression Of CsAP2/ERF Genes
Tissue	Number of Specifically Expressed Genes	Representative TF Name
Root	5	CsAP2_12, CsAP2_31, CsAP2_39, CsAP2_53, CsAP2_94
Stem	11	CsAP2_03, CsAP2_30, CsAP2_35, CsAP2_61, CsAP2_70, CsAP2_90, CsAP2_96, CsAP2_100, CsAP2_102, CsAP2_109, CsAP2_111
Leaf	33	CsAP2_04, CsAP2_10, CsAP2_23, CsAP2_33, CsAP2_34, CsAP2_38, CsAP2_43, CsAP2_44, CsAP2_50, CsAP2_52, CsAP2_54, CsAP2_58, CsAP2_60, CsAP2_62, CsAP2_65, CsAP2_67, CsAP2_74, CsAP2_75, CsAP2_76, CsAP2_78, CsAP2_82, CsAP2_83, CsAP2_86, CsAP2_89, CsAP2_95, CsAP2_99, CsAP2_104, CsAP2_108, CsAP2_110, CsAP2_112, CsAP2_114, CsAP2_115, CsAP2_116
Flower	10	CsAP2_02, CsAP2_24, CsAP2_25, CsAP2_32, CsAP2_40, CsAP2_51, CsAP2_77, CsAP2_81, CsAP2_88, CsAP2_98
Fruit	10	CsAP2_05, CsAP2_13, CsAP2_14, CsAP2_16, CsAP2_22, CsAP2_26, CsAP2_49, CsAP2_56, CsAP2_84, CsAP2_85

## Sheet: Table S7
Table S7. Cis-elements in the promoter regions of C. sinense AP2/ERF genes.
Gene	Motif Name	Motif sequence	Motif location	Motif length	Strand	Species	Description	Classify
Mol000181	TGACG-motif	TGACG	129	5	-	Hordeum vulgare	cis-acting regulatory element involved in the MeJA-responsiveness	methyl jasmonate responsive
Mol000181	TGACG-motif	TGACG	273	5	-	Hordeum vulgare	cis-acting regulatory element involved in the MeJA-responsiveness	methyl jasmonate responsive
Mol000181	TGACG-motif	TGACG	361	5	-	Hordeum vulgare	cis-acting regulatory element involved in the MeJA-responsiveness	methyl jasmonate responsive
Mol000181	TGACG-motif	TGACG	520	5	-	Hordeum vulgare	cis-acting regulatory element involved in the MeJA-responsiveness	methyl jasmonate responsive
Mol000181	TGACG-motif	TGACG	597	5	-	Hordeum vulgare	cis-acting regulatory element involved in the MeJA-responsiveness	methyl jasmonate responsive
Mol000181	TGACG-motif	TGACG	816	5	-	Hordeum vulgare	cis-acting regulatory element involved in the MeJA-responsiveness	methyl jasmonate responsive
Mol000181	TGACG-motif	TGACG	885	5	-	Hordeum vulgare	cis-acting regulatory element involved in the MeJA-responsiveness	methyl jasmonate responsive
Mol000181	TGACG-motif	TGACG	1332	5	-	Hordeum vulgare	cis-acting regulatory element involved in the MeJA-responsiveness	methyl jasmonate responsive
Mol000181	LTR	CCGAAA	1985	6	-	Hordeum vulgare	cis-acting element involved in low-temperature responsiveness	low temperature responsive
Mol000181	as-1	TGACG	129	5	-	Arabidopsis thaliana	MeJA responsive	methyl jasmonate responsive
Mol000181	as-1	TGACG	273	5	-	Arabidopsis thaliana	MeJA responsive	methyl jasmonate responsive
Mol000181	as-1	TGACG	361	5	-	Arabidopsis thaliana	MeJA responsive	methyl jasmonate responsive
Mol000181	as-1	TGACG	520	5	-	Arabidopsis thaliana	MeJA responsive	methyl jasmonate responsive
Mol000181	as-1	TGACG	597	5	-	Arabidopsis thaliana	MeJA responsive	methyl jasmonate responsive
Mol000181	as-1	TGACG	816	5	-	Arabidopsis thaliana	MeJA responsive	methyl jasmonate responsive
Mol000181	as-1	TGACG	885	5	-	Arabidopsis thaliana	MeJA responsive	methyl jasmonate responsive
Mol000181	as-1	TGACG	1332	5	-	Arabidopsis thaliana	MeJA responsive	methyl jasmonate responsive
Mol000181	Myb-binding site	CAACAG	1388	6	-	Nicotiana tabacum	MYB binding site	MYB binding site
Mol000181	G-Box	CACGTT	1992	6	+	Pisum sativum	cis-acting regulatory element involved in light responsiveness	light responsive
Mol000181	CGTCA-motif	CGTCA	129	5	+	Hordeum vulgare	cis-acting regulatory element involved in the MeJA-responsiveness	methyl jasmonate responsive
Mol000181	CGTCA-motif	CGTCA	273	5	+	Hordeum vulgare	cis-acting regulatory element involved in the MeJA-responsiveness	methyl jasmonate responsive
Mol000181	CGTCA-motif	CGTCA	361	5	+	Hordeum vulgare	cis-acting regulatory element involved in the MeJA-responsiveness	methyl jasmonate responsive
Mol000181	CGTCA-motif	CGTCA	520	5	+	Hordeum vulgare	cis-acting regulatory element involved in the MeJA-responsiveness	methyl jasmonate responsive
Mol000181	CGTCA-motif	CGTCA	597	5	+	Hordeum vulgare	cis-acting regulatory element involved in the MeJA-responsiveness	methyl jasmonate responsive
Mol000181	CGTCA-motif	CGTCA	816	5	+	Hordeum vulgare	cis-acting regulatory element involved in the MeJA-responsiveness	methyl jasmonate responsive
Mol000181	CGTCA-motif	CGTCA	885	5	+	Hordeum vulgare	cis-acting regulatory element involved in the MeJA-responsiveness	methyl jasmonate responsive
Mol000181	CGTCA-motif	CGTCA	1332	5	+	Hordeum vulgare	cis-acting regulatory element involved in the MeJA-responsiveness	methyl jasmonate responsive
Mol000181	Myc	TCTCTTA	1520	7	+	Arabidopsis thaliana	MYC binding site	MYC binding site
Mol000181	GARE-motif	TCTGTTG	1387	7	+	Brassica oleracea	gibberellin-responsive element	gibberellin responsive
Mol000181	ARE	AAACCA	1774	6	+	Zea mays	cis-acting regulatory element essential for the anaerobic induction	anaerobic induction
Mol000181	ARE	AAACCA	1780	6	+	Zea mays	cis-acting regulatory element essential for the anaerobic induction	anaerobic induction
Mol000181	ARE	AAACCA	1786	6	+	Zea mays	cis-acting regulatory element essential for the anaerobic induction	anaerobic induction
Mol000181	P-box	CCTTTTG	82	7	-	Oryza sativa	gibberellin-responsive element	gibberellin responsive
Mol000181	P-box	CCTTTTG	226	7	-	Oryza sativa	gibberellin-responsive element	gibberellin responsive
Mol000181	DRE core	GCCGAC	1275	6	-	Arabidopsis thaliana	cis-acting element involved in dehydration, low-temp, salt stresses	low temperature responsive
Mol000181	DRE core	GCCGAC	1301	6	-	Arabidopsis thaliana	cis-acting element involved in dehydration, low-temp, salt stresses	low temperature responsive
Mol000181	DRE core	GCCGAC	1340	6	+	Arabidopsis thaliana	cis-acting element involved in dehydration, low-temp, salt stresses	low temperature responsive
Mol000181	DRE core	GCCGAC	1404	6	-	Arabidopsis thaliana	cis-acting element involved in dehydration, low-temp, salt stresses	low temperature responsive
Mol000181	DRE core	GCCGAC	1449	6	-	Arabidopsis thaliana	cis-acting element involved in dehydration, low-temp, salt stresses	low temperature responsive
Mol000181	Sp1	GGGCGG	952	6	-	Oryza sativa	light responsive element	light responsive
Mol000181	Sp1	GGGCGG	1321	6	-	Oryza sativa	light responsive element	light responsive
Mol000181	ABRE	TACGGTC	1598	7	+	Arabidopsis thaliana	cis-acting element involved in the abscisic acid responsiveness	abscisic acid responsive
Mol000181	ABRE	ACGTG	1992	5	-	Arabidopsis thaliana	cis-acting element involved in the abscisic acid responsiveness	abscisic acid responsive
Mol000181	GT1-motif	GGTTAA	35	6	+	Arabidopsis thaliana	light responsive element	light responsive
Mol000181	GT1-motif	GGTTAA	123	6	+	Arabidopsis thaliana	light responsive element	light responsive
Mol000181	GT1-motif	GGTTAA	355	6	+	Arabidopsis thaliana	light responsive element	light responsive
Mol000181	GT1-motif	GGTTAA	440	6	+	Arabidopsis thaliana	light responsive element	light responsive
Mol000181	GT1-motif	GGTTAA	591	6	+	Arabidopsis thaliana	light responsive element	light responsive
Mol000181	GT1-motif	GGTTAA	735	6	+	Arabidopsis thaliana	light responsive element	light responsive
Mol000181	O2-site	GATGA(C/T)(A/G)TG(A/G)	1227	8	-	Zea mays	cis-acting regulatory element involved in zein metabolism regulation	metabolism regulation
Mol000181	G-box	CACGAC	337	6	+	Zea mays	cis-acting regulatory element involved in light responsiveness	light responsive
Mol000181	G-box	CACGAC	1044	6	-	Zea mays	cis-acting regulatory element involved in light responsiveness	light responsive
Mol000181	MYC	CATTTG	1	6	-	Arabidopsis thaliana	MYC binding site	MYC binding site
Mol000181	MYC	CATGTG	807	6	-	Arabidopsis thaliana	MYC binding site	MYC binding site
Mol000181	W box	TTGACC	79	6	-	Arabidopsis thaliana	defence associated motif W-box	defense and stress responsive
Mol000181	W box	TTGACC	166	6	-	Arabidopsis thaliana	defence associated motif W-box	defense and stress responsive
Mol000181	W box	TTGACC	223	6	-	Arabidopsis thaliana	defence associated motif W-box	defense and stress responsive
Mol000181	W box	TTGACC	311	6	-	Arabidopsis thaliana	defence associated motif W-box	defense and stress responsive
Mol000181	W box	TTGACC	398	6	-	Arabidopsis thaliana	defence associated motif W-box	defense and stress responsive
Mol000181	W box	TTGACC	627	6	-	Arabidopsis thaliana	defence associated motif W-box	defense and stress responsive
Mol000181	W box	TTGACC	698	6	-	Arabidopsis thaliana	defence associated motif W-box	defense and stress responsive
Mol000181	W box	TTGACC	773	6	-	Arabidopsis thaliana	defence associated motif W-box	defense and stress responsive
Mol000181	W box	TTGACC	841	6	-	Arabidopsis thaliana	defence associated motif W-box	defense and stress responsive
Mol000181	W box	TTGACC	922	6	-	Arabidopsis thaliana	defence associated motif W-box	defense and stress responsive
Mol000181	W box	TTGACC	997	6	+	Arabidopsis thaliana	defence associated motif W-box	defense and stress responsive
Mol000181	W box	TTGACC	1626	6	-	Arabidopsis thaliana	defence associated motif W-box	defense and stress responsive
Mol000181	Myb	TAACTG	513	6	-	Arabidopsis thaliana	MYB binding site	MYB binding site
Mol000181	Myb	CAACTG	788	6	-	Arabidopsis thaliana	MYB binding site	MYB binding site
Mol000181	MYB	CAACCA	1014	6	+	Arabidopsis thaliana	MYB binding site	MYB binding site
Mol000181	MYB	CAACCA	1167	6	+	Arabidopsis thaliana	MYB binding site	MYB binding site
Mol000181	MYB	CAACAG	1388	6	-	Arabidopsis thaliana	MYB binding site	MYB binding site
Mol000181	MYB	TAACCA	1474	6	-	Arabidopsis thaliana	MYB binding site	MYB binding site
Mol000181	TGA-element	AACGAC	1588	6	-	Brassica oleracea	auxin-responsive element	auxin responsive
Mol000181	MYB-like sequence	TAACCA	1474	6	-	Arabidopsis thaliana	MYB binding site	MYB binding site
Mol000310	chs-CMA1a	TTACTTAA	1480	8	-	Daucus carota	part of a light responsive element	light responsive
Mol000310	LTR	CCGAAA	626	6	-	Hordeum vulgare	cis-acting element involved in low-temperature responsiveness	low temperature responsive
Mol000310	LTR	CCGAAA	1843	6	-	Hordeum vulgare	cis-acting element involved in low-temperature responsiveness	low temperature responsive
Mol000310	TGACG-motif	TGACG	1640	5	-	Hordeum vulgare	cis-acting regulatory element involved in the MeJA-responsiveness	methyl jasmonate responsive
Mol000310	as-1	TGACG	1640	5	-	Arabidopsis thaliana	MeJA responsive	methyl jasmonate responsive
Mol000310	Myb-binding site	CAACAG	1076	6	+	Nicotiana tabacum	MYB binding site	MYB binding site
Mol000310	Myc	TCTCTTA	828	7	-	Arabidopsis thaliana	MYC binding site	MYC binding site
Mol000310	GARE-motif	TCTGTTG	1076	7	-	Brassica oleracea	gibberellin-responsive element	gibberellin responsive
Mol000310	CGTCA-motif	CGTCA	1640	5	+	Hordeum vulgare	cis-acting regulatory element involved in the MeJA-responsiveness	methyl jasmonate responsive
Mol000310	Sp1	GGGCGG	309	6	-	Oryza sativa	light responsive element	light responsive
Mol000310	Sp1	GGGCGG	1576	6	+	Oryza sativa	light responsive element	light responsive
Mol000310	ABRE3a	TACGTG	284	6	+	Zea mays	cis-acting element involved in the abscisic acid responsiveness	abscisic acid responsive
Mol000310	GA-motif	ATAGATAA	1517	8	+	Arabidopsis thaliana	part of a light responsive element	light responsive
Mol000310	ABRE	ACGTG	285	5	+	Arabidopsis thaliana	cis-acting element involved in the abscisic acid responsiveness	abscisic acid responsive
Mol000310	ATC-motif	AGCTATCCA	1270	9	+	Arabidopsis thaliana	part of a conserved DNA module involved in light responsiveness	light responsive
Mol000310	ABRE4	CACGTA	284	6	-	Zea mays	cis-acting element involved in the abscisic acid responsiveness	abscisic acid responsive
Mol000310	GATA-motif	GATAGGG	1569	7	+	Pisum sativum	part of a light responsive element	light responsive
Mol000310	GATA-motif	GATAGGG	1958	7	-	Pisum sativum	part of a light responsive element	light responsive
Mol000310	GT1-motif	GGTTAA	1633	6	+	Arabidopsis thaliana	light responsive element	light responsive
Mol000310	LAMP-element	CTTTATCA	963	8	+	Pisum sativum	part of a light responsive element	light responsive
Mol000310	G-box	TACGTG	284	6	+	Arabidopsis thaliana	cis-acting regulatory element involved in light responsiveness	light responsive
Mol000310	MYC	CATTTG	247	6	+	Arabidopsis thaliana	MYC binding site	MYC binding site
Mol000310	3-AF1 binding site	TAAGAGAGGAA	1905	10	-	Solanum tuberosum	light responsive element	light responsive
Mol000310	TCCC-motif	TCTCCCT	1649	7	+	Spinacia oleracea	part of a light responsive element	light responsive
Mol000310	TCCC-motif	TCTCCCT	1683	7	+	Spinacia oleracea	part of a light responsive element	light responsive
Mol000310	Myb	TAACTG	122	6	+	Arabidopsis thaliana	MYB binding site	MYB binding site
Mol000310	MYB	CAACAG	1076	6	+	Arabidopsis thaliana	MYB binding site	MYB binding site
Mol000310	Box 4	ATTAAT	595	6	+	Petroselinum crispum	part of a conserved DNA module involved in light responsiveness	light responsive
Mol000310	Box 4	ATTAAT	675	6	+	Petroselinum crispum	part of a conserved DNA module involved in light responsiveness	light responsive
Mol000310	TCT-motif	TCTTAC	1039	6	-	Arabidopsis thaliana	part of a light responsive element	light responsive
Mol000310	circadian	CAAAGATATC	1267	9	+	Lycopersicon esculentum	cis-acting regulatory element involved in circadian control	circadian control
Mol000884	CAT-box	GCCACT	800	6	+	Arabidopsis thaliana	cis-acting regulatory element related to meristem expression	meristem expression
Mol000884	TCA-element	CCATCTTTTT	184	9	-	Nicotiana tabacum	cis-acting element involved in salicylic acid responsiveness	salicylic acid responsive
Mol000884	GCN4_motif	TGAGTCA	916	7	-	Oryza sativa	cis-regulatory element involved in endosperm expression	endosperm expression
Mol000884	GCN4_motif	TGAGTCA	1015	7	-	Oryza sativa	cis-regulatory element involved in endosperm expression	endosperm expression
Mol000884	GCN4_motif	TGAGTCA	1067	7	-	Oryza sativa	cis-regulatory element involved in endosperm expression	endosperm expression
Mol000884	Sp1	GGGCGG	1688	6	-	Oryza sativa	light responsive element	light responsive
Mol000884	WUN-motif	AAATTTCTT	230	9	-	Nicotiana glutinosa	wound-responsive element	wound responsive element
Mol000884	WUN-motif	AAATTTCTT	1498	9	-	Nicotiana glutinosa	wound-responsive element	wound responsive element
Mol000884	GATA-motif	AAGATAAGATT	357	10	+	Arabidopsis thaliana	part of a light responsive element	light responsive
Mol000884	GATA-motif	AAGATAAGATT	714	10	-	Arabidopsis thaliana	part of a light responsive element	light responsive
Mol000884	GATA-motif	GATAGGG	1092	7	-	Pisum sativum	part of a light responsive element	light responsive
Mol000884	GT1-motif	GGTTAAT	1773	7	-	Avena sativa	light responsive element	light responsive
Mol000884	GT1-motif	GGTTAA	1774	6	-	Arabidopsis thaliana	light responsive element	light responsive
Mol000884	O2-site	GTTGACGTGA	966	9	-	Zea mays	cis-acting regulatory element involved in zein metabolism regulation	metabolism regulation
Mol000884	MYC	CAATTG	510	6	+	Arabidopsis thaliana	MYC binding site	MYC binding site
Mol000884	GC-motif	CCCCCG	1839	6	+	Zea mays	enhancer-like element involved in anoxic specific inducibility	anaerobic induction
Mol000884	3-AF1 binding site	TAAGAGAGGAA	1514	10	+	Solanum tuberosum	light responsive element	light responsive
Mol000884	MYB-like sequence	TAACCA	470	6	-	Arabidopsis thaliana	MYB binding site	MYB binding site
Mol000884	MYB-like sequence	TAACCA	1217	6	-	Arabidopsis thaliana	MYB binding site	MYB binding site
Mol000884	MYB	TAACCA	470	6	-	Arabidopsis thaliana	MYB binding site	MYB binding site
Mol000884	MYB	TAACCA	1217	6	-	Arabidopsis thaliana	MYB binding site	MYB binding site
Mol000884	MYB	CAACCA	1271	6	+	Arabidopsis thaliana	MYB binding site	MYB binding site
Mol000884	Box 4	ATTAAT	869	6	+	Petroselinum crispum	part of a conserved DNA module involved in light responsiveness	light responsive
Mol000884	Box 4	ATTAAT	961	6	+	Petroselinum crispum	part of a conserved DNA module involved in light responsiveness	light responsive
Mol000884	Box 4	ATTAAT	1295	6	-	Petroselinum crispum	part of a conserved DNA module involved in light responsiveness	light responsive
Mol000884	Myb	TAACTG	105	6	+	Arabidopsis thaliana	MYB binding site	MYB binding site
Mol000884	TCT-motif	TCTTAC	1962	6	+	Arabidopsis thaliana	part of a light responsive element	light responsive
Mol000884	TGA-element	AACGAC	217	6	-	Brassica oleracea	auxin-responsive element	auxin responsive
Mol000884	TATC-box	TATCCCA	431	7	-	Oryza sativa	cis-acting element involved in gibberellin-responsiveness	gibberellin responsive
Mol001013	G-Box	CACGTG	1300	6	-	Pisum sativum	cis-acting regulatory element involved in light responsiveness	light responsive
Mol001013	G-Box	CACGTG	1387	6	-	Pisum sativum	cis-acting regulatory element involved in light responsiveness	light responsive
Mol001013	CAT-box	GCCACT	483	6	-	Arabidopsis thaliana	cis-acting regulatory element related to meristem expression	meristem expression
Mol001013	AE-box	AGAAACTT	1862	8	-	Arabidopsis thaliana	part of a module for light response	light responsive
Mol001013	I-box	atGATAAGGTC	906	10	+	Helianthus annuus	part of a light responsive element	light responsive
Mol001013	G-box	ACACGTGT	1299	8	-	Brassica napus	cis-acting regulatory element involved in light responsiveness	light responsive
Mol001013	G-box	CACGTG	1300	6	-	Arabidopsis thaliana	cis-acting regulatory element involved in light responsiveness	light responsive
Mol001013	G-box	CACGTG	1387	6	-	Arabidopsis thaliana	cis-acting regulatory element involved in light responsiveness	light responsive
Mol001013	G-box	CACGTC	1435	6	-	Zea mays	cis-acting regulatory element involved in light responsiveness	light responsive
Mol001013	ABRE	GACACGTGGC	1298	9	-	Triticum aestivum	cis-acting element involved in the abscisic acid responsiveness	abscisic acid responsive
Mol001013	ABRE	CACGTG	1300	6	-	Arabidopsis thaliana	cis-acting element involved in the abscisic acid responsiveness	abscisic acid responsive
Mol001013	ABRE	ACGTG	1301	5	+	Arabidopsis thaliana	cis-acting element involved in the abscisic acid responsiveness	abscisic acid responsive
Mol001013	ABRE	CACGTG	1387	6	-	Arabidopsis thaliana	cis-acting element involved in the abscisic acid responsiveness	abscisic acid responsive
Mol001013	ABRE	ACGTG	1388	5	+	Arabidopsis thaliana	cis-acting element involved in the abscisic acid responsiveness	abscisic acid responsive
Mol001013	ABRE	ACGTG	1436	5	+	Arabidopsis thaliana	cis-acting element involved in the abscisic acid responsiveness	abscisic acid responsive
Mol001013	AT1-motif	AATTATTTTTTATT	887	13	+	Solanum tuberosum	part of a light responsive module	light responsive
Mol001013	TCCC-motif	TCTCCCT	1646	7	+	Spinacia oleracea	part of a light responsive element	light responsive
Mol001013	MYB-like sequence	TAACCA	53	6	-	Arabidopsis thaliana	MYB binding site	MYB binding site
Mol001013	MYB-like sequence	TAACCA	1714	6	-	Arabidopsis thaliana	MYB binding site	MYB binding site
Mol001013	Box 4	ATTAAT	67	6	+	Petroselinum crispum	part of a conserved DNA module involved in light responsiveness	light responsive
Mol001013	Box 4	ATTAAT	801	6	+	Petroselinum crispum	part of a conserved DNA module involved in light responsiveness	light responsive
Mol001013	Box 4	ATTAAT	1006	6	-	Petroselinum crispum	part of a conserved DNA module involved in light responsiveness	light responsive
Mol001013	Box 4	ATTAAT	1015	6	-	Petroselinum crispum	part of a conserved DNA module involved in light responsiveness	light responsive
Mol001013	Box 4	ATTAAT	1061	6	-	Petroselinum crispum	part of a conserved DNA module involved in light responsiveness	light responsive
Mol001013	Box 4	ATTAAT	1441	6	-	Petroselinum crispum	part of a conserved DNA module involved in light responsiveness	light responsive
Mol001013	Box 4	ATTAAT	1464	6	-	Petroselinum crispum	part of a conserved DNA module involved in light responsiveness	light responsive
Mol001013	MYB	TAACCA	53	6	-	Arabidopsis thaliana	MYB binding site	MYB binding site
Mol001013	MYB	CAACCA	231	6	-	Arabidopsis thaliana	MYB binding site	MYB binding site
Mol001013	MYB	CAACCA	1706	6	+	Arabidopsis thaliana	MYB binding site	MYB binding site
Mol001013	MYB	TAACCA	1714	6	-	Arabidopsis thaliana	MYB binding site	MYB binding site
Mol001013	Myb	TAACTG	362	6	-	Arabidopsis thaliana	MYB binding site	MYB binding site
Mol001166	TGACG-motif	TGACG	918	5	-	Hordeum vulgare	cis-acting regulatory element involved in the MeJA-responsiveness	methyl jasmonate responsive
Mol001166	TGACG-motif	TGACG	1363	5	-	Hordeum vulgare	cis-acting regulatory element involved in the MeJA-responsiveness	methyl jasmonate responsive
Mol001166	TGACG-motif	TGACG	1744	5	-	Hordeum vulgare	cis-acting regulatory element involved in the MeJA-responsiveness	methyl jasmonate responsive
Mol001166	L-box	ATCCCACCTAC	1280	10	-	Petroselinum crispum	part of a light responsive element	light responsive
Mol001166	as-1	TGACG	918	5	-	Arabidopsis thaliana	MeJA responsive	methyl jasmonate responsive
Mol001166	as-1	TGACG	1363	5	-	Arabidopsis thaliana	MeJA responsive	methyl jasmonate responsive
Mol001166	as-1	TGACG	1744	5	-	Arabidopsis thaliana	MeJA responsive	methyl jasmonate responsive
Mol001166	G-Box	CACGTT	1902	6	-	Pisum sativum	cis-acting regulatory element involved in light responsiveness	light responsive
Mol001166	ATCT-motif	AATCTAATCC	985	9	+	Pisum sativum	part of a conserved DNA module involved in light responsiveness	light responsive
Mol001166	CAT-box	GCCACT	823	6	-	Arabidopsis thaliana	cis-acting regulatory element related to meristem expression	meristem expression
Mol001166	I-box	gGATAAGGTG	605	9	-	Zea mays	part of a light responsive element	light responsive
Mol001166	CGTCA-motif	CGTCA	918	5	+	Hordeum vulgare	cis-acting regulatory element involved in the MeJA-responsiveness	methyl jasmonate responsive
Mol001166	CGTCA-motif	CGTCA	1363	5	+	Hordeum vulgare	cis-acting regulatory element involved in the MeJA-responsiveness	methyl jasmonate responsive
Mol001166	CGTCA-motif	CGTCA	1744	5	+	Hordeum vulgare	cis-acting regulatory element involved in the MeJA-responsiveness	methyl jasmonate responsive
Mol001166	WUN-motif	AAATTTCTT	349	9	+	Nicotiana glutinosa	wound-responsive element	wound responsive element
Mol001166	Sp1	GGGCGG	1929	6	-	Oryza sativa	light responsive element	light responsive
Mol001166	ABRE	ACGTG	1788	5	-	Arabidopsis thaliana	cis-acting element involved in the abscisic acid responsiveness	abscisic acid responsive
Mol001166	ABRE	ACGTG	1903	5	+	Arabidopsis thaliana	cis-acting element involved in the abscisic acid responsiveness	abscisic acid responsive
Mol001166	GT1-motif	GGTTAAT	685	7	+	Avena sativa	light responsive element	light responsive
Mol001166	GT1-motif	GGTTAA	1206	6	-	Arabidopsis thaliana	light responsive element	light responsive
Mol001166	G-box	CACGTC	1788	6	+	Zea mays	cis-acting regulatory element involved in light responsiveness	light responsive
Mol001166	MYC	CATGTG	409	6	-	Arabidopsis thaliana	MYC binding site	MYC binding site
Mol001166	MYC	CAATTG	572	6	+	Arabidopsis thaliana	MYC binding site	MYC binding site
Mol001166	MYC	CAATTG	1418	6	-	Arabidopsis thaliana	MYC binding site	MYC binding site
Mol001166	W box	TTGACC	813	6	+	Arabidopsis thaliana	defence associated motif W-box	defense and stress responsive
Mol001166	W box	TTGACC	1343	6	+	Arabidopsis thaliana	defence associated motif W-box	defense and stress responsive
Mol001166	MYB	CAACCA	1909	6	+	Arabidopsis thaliana	MYB binding site	MYB binding site
Mol001166	Myb	CAACTG	139	6	-	Arabidopsis thaliana	MYB binding site	MYB binding site
Mol001166	Box 4	ATTAAT	200	6	+	Petroselinum crispum	part of a conserved DNA module involved in light responsiveness	light responsive
Mol001166	Box 4	ATTAAT	1329	6	-	Petroselinum crispum	part of a conserved DNA module involved in light responsiveness	light responsive
Mol001166	TCT-motif	TCTTAC	1017	6	+	Arabidopsis thaliana	part of a light responsive element	light responsive
Mol001166	TCT-motif	TCTTAC	1257	6	-	Arabidopsis thaliana	part of a light responsive element	light responsive
Mol001166	TCCC-motif	TCTCCCT	1943	7	+	Spinacia oleracea	part of a light responsive element	light responsive
Mol001166	TC-rich repeats	ATTCTCTAAC	26	9	-	Nicotiana tabacum	cis-acting element involved in defense and stress responsiveness	defense and stress responsive
Mol001166	TATC-box	TATCCCA	1285	7	-	Oryza sativa	cis-acting element involved in gibberellin-responsiveness	gibberellin responsive
Mol001273	Sp1	GGGCGG	1564	6	+	Oryza sativa	light responsive element	light responsive
Mol001273	WUN-motif	AAATTACTA	55	9	+	Nicotiana glutinosa	wound-responsive element	wound responsive element
Mol001273	GA-motif	ATAGATAA	643	8	-	Arabidopsis thaliana	part of a light responsive element	light responsive
Mol001273	ARE	AAACCA	742	6	+	Zea mays	cis-acting regulatory element essential for the anaerobic induction	anaerobic induction
Mol001273	TCA-element	CCATCTTTTT	570	9	+	Nicotiana tabacum	cis-acting element involved in salicylic acid responsiveness	salicylic acid responsive
Mol001273	GATA-motif	GATAGGA	157	7	-	Arabidopsis thaliana	part of a light responsive element	light responsive
Mol001273	TATC-box	TATCCCA	973	7	-	Oryza sativa	cis-acting element involved in gibberellin-responsiveness	gibberellin responsive
Mol001273	MYB-like sequence	TAACCA	1284	6	-	Arabidopsis thaliana	MYB binding site	MYB binding site
Mol001273	MYB-like sequence	TAACCA	1941	6	+	Arabidopsis thaliana	MYB binding site	MYB binding site
Mol001273	TCCC-motif	TCTCCCT	1935	7	+	Spinacia oleracea	part of a light responsive element	light responsive
Mol001273	MYB	TAACCA	1284	6	-	Arabidopsis thaliana	MYB binding site	MYB binding site
Mol001273	MYB	TAACCA	1941	6	+	Arabidopsis thaliana	MYB binding site	MYB binding site
Mol001273	Myb	TAACTG	297	6	+	Arabidopsis thaliana	MYB binding site	MYB binding site
Mol001273	Myb	CAACTG	452	6	-	Arabidopsis thaliana	MYB binding site	MYB binding site
Mol001273	Myb	TAACTG	1388	6	+	Arabidopsis thaliana	MYB binding site	MYB binding site
Mol001273	Myb	TAACTG	1786	6	-	Arabidopsis thaliana	MYB binding site	MYB binding site
Mol001273	Box 4	ATTAAT	26	6	+	Petroselinum crispum	part of a conserved DNA module involved in light responsiveness	light responsive
Mol001273	Box 4	ATTAAT	141	6	+	Petroselinum crispum	part of a conserved DNA module involved in light responsiveness	light responsive
Mol001273	Box 4	ATTAAT	514	6	+	Petroselinum crispum	part of a conserved DNA module involved in light responsiveness	light responsive
Mol001273	Box 4	ATTAAT	1016	6	-	Petroselinum crispum	part of a conserved DNA module involved in light responsiveness	light responsive
Mol001273	MYC	CATGTG	163	6	+	Arabidopsis thaliana	MYC binding site	MYC binding site
Mol001273	MYC	CATTTG	306	6	+	Arabidopsis thaliana	MYC binding site	MYC binding site
Mol001273	MYC	CATGTG	386	6	-	Arabidopsis thaliana	MYC binding site	MYC binding site
Mol001273	MYC	CATTTG	539	6	-	Arabidopsis thaliana	MYC binding site	MYC binding site
Mol001273	MYC	CATTTG	618	6	+	Arabidopsis thaliana	MYC binding site	MYC binding site
Mol001273	MYC	CATGTG	683	6	-	Arabidopsis thaliana	MYC binding site	MYC binding site
Mol001273	MYC	CATGTG	941	6	+	Arabidopsis thaliana	MYC binding site	MYC binding site
Mol001273	MYC	CATGTG	1003	6	-	Arabidopsis thaliana	MYC binding site	MYC binding site
Mol001273	MYC	CAATTG	1038	6	-	Arabidopsis thaliana	MYC binding site	MYC binding site
Mol001309	CGTCA-motif	CGTCA	84	5	-	Hordeum vulgare	cis-acting regulatory element involved in the MeJA-responsiveness	methyl jasmonate responsive
Mol001309	CGTCA-motif	CGTCA	232	5	+	Hordeum vulgare	cis-acting regulatory element involved in the MeJA-responsiveness	methyl jasmonate responsive
Mol001309	Myc	TCTCTTA	218	7	-	Arabidopsis thaliana	MYC binding site	MYC binding site
Mol001309	I-box	atGATAAGGTC	1588	10	+	Helianthus annuus	part of a light responsive element	light responsive
Mol001309	I-box	TGATAATGT	1589	9	+	Solanum tuberosum	part of a light responsive element	light responsive
Mol001309	TCA-element	CCATCTTTTT	1975	9	+	Nicotiana tabacum	cis-acting element involved in salicylic acid responsiveness	salicylic acid responsive
Mol001309	WUN-motif	AAATTACT	736	8	-	Nicotiana glutinosa	wound-responsive element	wound responsive element
Mol001309	WUN-motif	AAATTACT	1232	8	-	Nicotiana glutinosa	wound-responsive element	wound responsive element
Mol001309	WUN-motif	AAATTACT	1504	8	+	Nicotiana glutinosa	wound-responsive element	wound responsive element
Mol001309	GA-motif	ATAGATAA	1023	8	-	Arabidopsis thaliana	part of a light responsive element	light responsive
Mol001309	as-1	TGACG	84	5	+	Arabidopsis thaliana	MeJA responsive	methyl jasmonate responsive
Mol001309	as-1	TGACG	232	5	-	Arabidopsis thaliana	MeJA responsive	methyl jasmonate responsive
Mol001309	TGACG-motif	TGACG	84	5	+	Hordeum vulgare	cis-acting regulatory element involved in the MeJA-responsiveness	methyl jasmonate responsive
Mol001309	TGACG-motif	TGACG	232	5	-	Hordeum vulgare	cis-acting regulatory element involved in the MeJA-responsiveness	methyl jasmonate responsive
Mol001309	LTR	CCGAAA	1836	6	-	Hordeum vulgare	cis-acting element involved in low-temperature responsiveness	low temperature responsive
Mol001309	MYB	TAACCA	468	6	+	Arabidopsis thaliana	MYB binding site	MYB binding site
Mol001309	MYB	TAACCA	753	6	+	Arabidopsis thaliana	MYB binding site	MYB binding site
Mol001309	Box 4	ATTAAT	580	6	+	Petroselinum crispum	part of a conserved DNA module involved in light responsiveness	light responsive
Mol001309	Box 4	ATTAAT	704	6	+	Petroselinum crispum	part of a conserved DNA module involved in light responsiveness	light responsive
Mol001309	Box 4	ATTAAT	1079	6	-	Petroselinum crispum	part of a conserved DNA module involved in light responsiveness	light responsive
Mol001309	Box 4	ATTAAT	1215	6	-	Petroselinum crispum	part of a conserved DNA module involved in light responsiveness	light responsive
Mol001309	Box 4	ATTAAT	1621	6	-	Petroselinum crispum	part of a conserved DNA module involved in light responsiveness	light responsive
Mol001309	Box 4	ATTAAT	1631	6	-	Petroselinum crispum	part of a conserved DNA module involved in light responsiveness	light responsive
Mol001309	Box 4	ATTAAT	1770	6	-	Petroselinum crispum	part of a conserved DNA module involved in light responsiveness	light responsive
Mol001309	Box 4	ATTAAT	1800	6	-	Petroselinum crispum	part of a conserved DNA module involved in light responsiveness	light responsive
Mol001309	Myb	TAACTG	289	6	+	Arabidopsis thaliana	MYB binding site	MYB binding site
Mol001309	MYB-like sequence	TAACCA	468	6	+	Arabidopsis thaliana	MYB binding site	MYB binding site
Mol001309	MYB-like sequence	TAACCA	753	6	+	Arabidopsis thaliana	MYB binding site	MYB binding site
Mol001309	MYC	CATGTG	46	6	+	Arabidopsis thaliana	MYC binding site	MYC binding site
Mol001309	MYC	CATTTG	156	6	+	Arabidopsis thaliana	MYC binding site	MYC binding site
Mol001309	MYC	CATTTG	186	6	-	Arabidopsis thaliana	MYC binding site	MYC binding site
Mol001309	MYC	CAATTG	1057	6	-	Arabidopsis thaliana	MYC binding site	MYC binding site
Mol001309	circadian	CAAAGATATC	144	9	-	Lycopersicon esculentum	cis-acting regulatory element involved in circadian control	circadian control
Mol001309	AT1-motif	AATTATTTTTTATT	1793	13	-	Solanum tuberosum	part of a light responsive module	light responsive
Mol001309	GT1-motif	GGTTAA	752	6	-	Arabidopsis thaliana	light responsive element	light responsive
Mol001309	TCA	TCATCTTCAT	1580	9	+	Pisum sativum	cis-acting element involved in salicylic acid responsiveness	salicylic acid responsive
Mol001310	Sp1	GGGCGG	1937	6	-	Oryza sativa	light responsive element	light responsive
Mol001310	CGTCA-motif	CGTCA	257	5	+	Hordeum vulgare	cis-acting regulatory element involved in the MeJA-responsiveness	methyl jasmonate responsive
Mol001310	CGTCA-motif	CGTCA	371	5	+	Hordeum vulgare	cis-acting regulatory element involved in the MeJA-responsiveness	methyl jasmonate responsive
Mol001310	CGTCA-motif	CGTCA	765	5	-	Hordeum vulgare	cis-acting regulatory element involved in the MeJA-responsiveness	methyl jasmonate responsive
Mol001310	CGTCA-motif	CGTCA	1185	5	+	Hordeum vulgare	cis-acting regulatory element involved in the MeJA-responsiveness	methyl jasmonate responsive
Mol001310	GARE-motif	TCTGTTG	757	7	-	Brassica oleracea	gibberellin-responsive element	gibberellin responsive
Mol001310	ARE	AAACCA	343	6	-	Zea mays	cis-acting regulatory element essential for the anaerobic induction	anaerobic induction
Mol001310	ARE	AAACCA	1595	6	+	Zea mays	cis-acting regulatory element essential for the anaerobic induction	anaerobic induction
Mol001310	MYB recognition site	CCGTTG	781	6	-	Arabidopsis thaliana	MYB binding site	MYB binding site
Mol001310	Myc	TCTCTTA	197	7	+	Arabidopsis thaliana	MYC binding site	MYC binding site
Mol001310	I-box	gGATAAGGTG	1749	9	-	Zea mays	part of a light responsive element	light responsive
Mol001310	G-Box	CACGTT	670	6	+	Pisum sativum	cis-acting regulatory element involved in light responsiveness	light responsive
Mol001310	Myb-binding site	CAACAG	422	6	-	Nicotiana tabacum	MYB binding site	MYB binding site
Mol001310	Myb-binding site	CAACAG	757	6	+	Nicotiana tabacum	MYB binding site	MYB binding site
Mol001310	as-1	TGACG	257	5	-	Arabidopsis thaliana	MeJA responsive	methyl jasmonate responsive
Mol001310	as-1	TGACG	371	5	-	Arabidopsis thaliana	MeJA responsive	methyl jasmonate responsive
Mol001310	as-1	TGACG	765	5	+	Arabidopsis thaliana	MeJA responsive	methyl jasmonate responsive
Mol001310	as-1	TGACG	1185	5	-	Arabidopsis thaliana	MeJA responsive	methyl jasmonate responsive
Mol001310	TGACG-motif	TGACG	257	5	-	Hordeum vulgare	cis-acting regulatory element involved in the MeJA-responsiveness	methyl jasmonate responsive
Mol001310	TGACG-motif	TGACG	371	5	-	Hordeum vulgare	cis-acting regulatory element involved in the MeJA-responsiveness	methyl jasmonate responsive
Mol001310	TGACG-motif	TGACG	765	5	+	Hordeum vulgare	cis-acting regulatory element involved in the MeJA-responsiveness	methyl jasmonate responsive
Mol001310	TGACG-motif	TGACG	1185	5	-	Hordeum vulgare	cis-acting regulatory element involved in the MeJA-responsiveness	methyl jasmonate responsive
Mol001310	TATC-box	TATCCCA	1117	7	+	Oryza sativa	cis-acting element involved in gibberellin-responsiveness	gibberellin responsive
Mol001310	TCT-motif	TCTTAC	1039	6	-	Arabidopsis thaliana	part of a light responsive element	light responsive
Mol001310	TCT-motif	TCTTAC	1840	6	+	Arabidopsis thaliana	part of a light responsive element	light responsive
Mol001310	MYB	CAACCA	139	6	-	Arabidopsis thaliana	MYB binding site	MYB binding site
Mol001310	MYB	CAACAG	422	6	-	Arabidopsis thaliana	MYB binding site	MYB binding site
Mol001310	MYB	CAACAG	757	6	+	Arabidopsis thaliana	MYB binding site	MYB binding site
Mol001310	MYB	CAACCA	802	6	-	Arabidopsis thaliana	MYB binding site	MYB binding site
Mol001310	MYB	CAACCA	1620	6	+	Arabidopsis thaliana	MYB binding site	MYB binding site
Mol001310	Box 4	ATTAAT	1286	6	-	Petroselinum crispum	part of a conserved DNA module involved in light responsiveness	light responsive
Mol001310	TCCC-motif	TCTCCCT	1638	7	+	Spinacia oleracea	part of a light responsive element	light responsive
Mol001310	MYC	CATGTG	107	6	-	Arabidopsis thaliana	MYC binding site	MYC binding site
Mol001310	MYC	CAATTG	441	6	+	Arabidopsis thaliana	MYC binding site	MYC binding site
Mol001310	MYC	CAATTG	686	6	+	Arabidopsis thaliana	MYC binding site	MYC binding site
Mol001310	MYC	CATGTG	825	6	+	Arabidopsis thaliana	MYC binding site	MYC binding site
Mol001310	MYC	CATTTG	1022	6	-	Arabidopsis thaliana	MYC binding site	MYC binding site
Mol001310	MYC	CATTTG	1098	6	+	Arabidopsis thaliana	MYC binding site	MYC binding site
Mol001310	W box	TTGACC	63	6	+	Arabidopsis thaliana	defence associated motif W-box	defense and stress responsive
Mol001310	O2-site	GTTGACGTGA	254	9	-	Zea mays	cis-acting regulatory element involved in zein metabolism regulation	metabolism regulation
Mol001310	G-box	CACGAC	1578	6	-	Zea mays	cis-acting regulatory element involved in light responsiveness	light responsive
Mol001310	ABRE	ACGTG	670	5	-	Arabidopsis thaliana	cis-acting element involved in the abscisic acid responsiveness	abscisic acid responsive
Mol001457	GATA-motif	GATAGGG	1090	7	+	Pisum sativum	part of a light responsive element	light responsive
Mol001457	GATA-motif	GATAGGA	1493	7	-	Arabidopsis thaliana	part of a light responsive element	light responsive
Mol001457	ABRE	ACGTG	624	5	+	Arabidopsis thaliana	cis-acting element involved in the abscisic acid responsiveness	abscisic acid responsive
Mol001457	ABRE	CACGTG	1401	6	-	Arabidopsis thaliana	cis-acting element involved in the abscisic acid responsiveness	abscisic acid responsive
Mol001457	ABRE	ACGTG	1402	5	+	Arabidopsis thaliana	cis-acting element involved in the abscisic acid responsiveness	abscisic acid responsive
Mol001457	G-box	CACGTG	1401	6	-	Arabidopsis thaliana	cis-acting regulatory element involved in light responsiveness	light responsive
Mol001457	O2-site	GATGATGTGG	1518	9	-	Zea mays	cis-acting regulatory element involved in zein metabolism regulation	metabolism regulation
Mol001457	O2-site	GATGATGTGG	1944	9	-	Zea mays	cis-acting regulatory element involved in zein metabolism regulation	metabolism regulation
Mol001457	chs-Unit 1 m1	ACCTAACCCGC	673	10	+	Hordeum vulgare	part of a light responsive element	light responsive
Mol001457	Box 4	ATTAAT	1547	6	-	Petroselinum crispum	part of a conserved DNA module involved in light responsiveness	light responsive
Mol001457	MYB	CAACCA	539	6	-	Arabidopsis thaliana	MYB binding site	MYB binding site
Mol001457	TCT-motif	TCTTAC	157	6	-	Arabidopsis thaliana	part of a light responsive element	light responsive
Mol001457	TCT-motif	TCTTAC	907	6	-	Arabidopsis thaliana	part of a light responsive element	light responsive
Mol001457	TCT-motif	TCTTAC	1080	6	-	Arabidopsis thaliana	part of a light responsive element	light responsive
Mol001457	Myb	CAACTG	269	6	-	Arabidopsis thaliana	MYB binding site	MYB binding site
Mol001457	TCCC-motif	TCTCCCT	1300	7	-	Spinacia oleracea	part of a light responsive element	light responsive
Mol001457	TCCC-motif	TCTCCCT	1994	7	+	Spinacia oleracea	part of a light responsive element	light responsive
Mol001457	GC-motif	CCCCCG	832	6	-	Zea mays	enhancer-like element involved in anoxic specific inducibility	anaerobic induction
Mol001457	GC-motif	CCCCCG	1290	6	-	Zea mays	enhancer-like element involved in anoxic specific inducibility	anaerobic induction
Mol001457	MYC	CAATTG	128	6	+	Arabidopsis thaliana	MYC binding site	MYC binding site
Mol001457	MYC	CATGTG	871	6	+	Arabidopsis thaliana	MYC binding site	MYC binding site
Mol001457	W box	TTGACC	1269	6	+	Arabidopsis thaliana	defence associated motif W-box	defense and stress responsive
Mol001457	W box	TTGACC	1435	6	+	Arabidopsis thaliana	defence associated motif W-box	defense and stress responsive
Mol001457	TC-rich repeats	ATTCTCTAAC	691	9	-	Nicotiana tabacum	cis-acting element involved in defense and stress responsiveness	defense and stress responsive
Mol001457	TATC-box	TATCCCA	568	7	-	Oryza sativa	cis-acting element involved in gibberellin-responsiveness	gibberellin responsive
Mol001457	TATC-box	TATCCCA	842	7	+	Oryza sativa	cis-acting element involved in gibberellin-responsiveness	gibberellin responsive
Mol001457	TATC-box	TATCCCA	1541	7	+	Oryza sativa	cis-acting element involved in gibberellin-responsiveness	gibberellin responsive
Mol001457	G-Box	CACGTT	623	6	-	Pisum sativum	cis-acting regulatory element involved in light responsiveness	light responsive
Mol001457	G-Box	CACGTG	1401	6	-	Pisum sativum	cis-acting regulatory element involved in light responsiveness	light responsive
Mol001457	AuxRR-core	GGTCCAT	176	7	+	Nicotiana tabacum	cis-acting regulatory element involved in auxin responsiveness	auxin responsive
Mol001457	Myc	TCTCTTA	1081	7	-	Arabidopsis thaliana	MYC binding site	MYC binding site
Mol001457	Myc	TCTCTTA	1507	7	+	Arabidopsis thaliana	MYC binding site	MYC binding site
Mol001457	TCA-element	CCATCTTTTT	936	9	+	Nicotiana tabacum	cis-acting element involved in salicylic acid responsiveness	salicylic acid responsive
Mol001457	TCA-element	TCAGAAGAGG	1045	9	+	Brassica oleracea	cis-acting element involved in salicylic acid responsiveness	salicylic acid responsive
Mol001457	Sp1	GGGCGG	1346	6	+	Oryza sativa	light responsive element	light responsive
Mol001457	Sp1	GGGCGG	1959	6	-	Oryza sativa	light responsive element	light responsive
Mol001457	P-box	CCTTTTG	74	7	+	Oryza sativa	gibberellin-responsive element	gibberellin responsive
Mol001458	GT1-motif	GGTTAA	1301	6	+	Arabidopsis thaliana	light responsive element	light responsive
Mol001458	GT1-motif	GGTTAAT	1722	7	-	Avena sativa	light responsive element	light responsive
Mol001458	GT1-motif	GGTTAA	1723	6	-	Arabidopsis thaliana	light responsive element	light responsive
Mol001458	GATA-motif	AAGATAAGATT	1195	10	+	Arabidopsis thaliana	part of a light responsive element	light responsive
Mol001458	ABRE4	CACGTA	63	6	+	Zea mays	cis-acting element involved in the abscisic acid responsiveness	abscisic acid responsive
Mol001458	ABRE	ACGTG	63	5	-	Arabidopsis thaliana	cis-acting element involved in the abscisic acid responsiveness	abscisic acid responsive
Mol001458	ABRE	CACGTG	1835	6	-	Arabidopsis thaliana	cis-acting element involved in the abscisic acid responsiveness	abscisic acid responsive
Mol001458	ABRE	ACGTG	1836	5	+	Arabidopsis thaliana	cis-acting element involved in the abscisic acid responsiveness	abscisic acid responsive
Mol001458	G-box	TACGTG	63	6	-	Arabidopsis thaliana	cis-acting regulatory element involved in light responsiveness	light responsive
Mol001458	G-box	CACGTG	1835	6	-	Arabidopsis thaliana	cis-acting regulatory element involved in light responsiveness	light responsive
Mol001458	Box 4	ATTAAT	148	6	+	Petroselinum crispum	part of a conserved DNA module involved in light responsiveness	light responsive
Mol001458	Box 4	ATTAAT	281	6	+	Petroselinum crispum	part of a conserved DNA module involved in light responsiveness	light responsive
Mol001458	Box 4	ATTAAT	553	6	+	Petroselinum crispum	part of a conserved DNA module involved in light responsiveness	light responsive
Mol001458	Box 4	ATTAAT	882	6	+	Petroselinum crispum	part of a conserved DNA module involved in light responsiveness	light responsive
Mol001458	Box 4	ATTAAT	1610	6	-	Petroselinum crispum	part of a conserved DNA module involved in light responsiveness	light responsive
Mol001458	Box 4	ATTAAT	1650	6	-	Petroselinum crispum	part of a conserved DNA module involved in light responsiveness	light responsive
Mol001458	Myb	CAACTG	85	6	+	Arabidopsis thaliana	MYB binding site	MYB binding site
Mol001458	Myb	CAACTG	1867	6	+	Arabidopsis thaliana	MYB binding site	MYB binding site
Mol001458	TCT-motif	TCTTAC	1050	6	-	Arabidopsis thaliana	part of a light responsive element	light responsive
Mol001458	MYB	TAACCA	700	6	+	Arabidopsis thaliana	MYB binding site	MYB binding site
Mol001458	MYB	CAACAG	760	6	+	Arabidopsis thaliana	MYB binding site	MYB binding site
Mol001458	MYB	CAACCA	969	6	-	Arabidopsis thaliana	MYB binding site	MYB binding site
Mol001458	MYB	TAACCA	1300	6	-	Arabidopsis thaliana	MYB binding site	MYB binding site
Mol001458	MYB	TAACCA	1724	6	+	Arabidopsis thaliana	MYB binding site	MYB binding site
Mol001458	MYB	TAACCA	1739	6	+	Arabidopsis thaliana	MYB binding site	MYB binding site
Mol001458	MYB-like sequence	TAACCA	700	6	+	Arabidopsis thaliana	MYB binding site	MYB binding site
Mol001458	MYB-like sequence	TAACCA	1300	6	-	Arabidopsis thaliana	MYB binding site	MYB binding site
Mol001458	MYB-like sequence	TAACCA	1724	6	+	Arabidopsis thaliana	MYB binding site	MYB binding site
Mol001458	MYB-like sequence	TAACCA	1739	6	+	Arabidopsis thaliana	MYB binding site	MYB binding site
Mol001458	W box	TTGACC	782	6	-	Arabidopsis thaliana	defence associated motif W-box	defense and stress responsive
Mol001458	W box	TTGACC	1390	6	+	Arabidopsis thaliana	defence associated motif W-box	defense and stress responsive
Mol001458	circadian	CAAAGATATC	1508	9	+	Lycopersicon esculentum	cis-acting regulatory element involved in circadian control	circadian control
Mol001458	as-1	TGACG	1659	5	+	Arabidopsis thaliana	MeJA responsive	methyl jasmonate responsive
Mol001458	TGACG-motif	TGACG	1659	5	+	Hordeum vulgare	cis-acting regulatory element involved in the MeJA-responsiveness	methyl jasmonate responsive
Mol001458	AE-box	AGAAACTT	764	8	+	Arabidopsis thaliana	part of a module for light response	light responsive
Mol001458	ATCT-motif	AATCTAATCC	1254	9	-	Pisum sativum	part of a conserved DNA module involved in light responsiveness	light responsive
Mol001458	Myb-binding site	CAACAG	760	6	+	Nicotiana tabacum	MYB binding site	MYB binding site
Mol001458	G-Box	CACGTG	1835	6	-	Pisum sativum	cis-acting regulatory element involved in light responsiveness	light responsive
Mol001458	AuxRR-core	GGTCCAT	337	7	-	Nicotiana tabacum	cis-acting regulatory element involved in auxin responsiveness	auxin responsive
Mol001458	CGTCA-motif	CGTCA	1659	5	-	Hordeum vulgare	cis-acting regulatory element involved in the MeJA-responsiveness	methyl jasmonate responsive
Mol001458	Myc	TCTCTTA	136	7	+	Arabidopsis thaliana	MYC binding site	MYC binding site
Mol001458	ARE	AAACCA	201	6	+	Zea mays	cis-acting regulatory element essential for the anaerobic induction	anaerobic induction
Mol001458	ARE	AAACCA	241	6	-	Zea mays	cis-acting regulatory element essential for the anaerobic induction	anaerobic induction
Mol001458	ARE	AAACCA	273	6	-	Zea mays	cis-acting regulatory element essential for the anaerobic induction	anaerobic induction
Mol001458	ARE	AAACCA	510	6	-	Zea mays	cis-acting regulatory element essential for the anaerobic induction	anaerobic induction
Mol001458	ARE	AAACCA	1444	6	+	Zea mays	cis-acting regulatory element essential for the anaerobic induction	anaerobic induction
Mol001458	GARE-motif	TCTGTTG	760	7	-	Brassica oleracea	gibberellin-responsive element	gibberellin responsive
Mol001458	TCA-element	CCATCTTTTT	919	9	-	Nicotiana tabacum	cis-acting element involved in salicylic acid responsiveness	salicylic acid responsive
Mol001458	TCA-element	CCATCTTTTT	931	9	-	Nicotiana tabacum	cis-acting element involved in salicylic acid responsiveness	salicylic acid responsive
Mol001458	TCA-element	CCATCTTTTT	1178	9	-	Nicotiana tabacum	cis-acting element involved in salicylic acid responsiveness	salicylic acid responsive
Mol001458	ABRE3a	TACGTG	63	6	-	Zea mays	cis-acting element involved in the abscisic acid responsiveness	abscisic acid responsive
Mol001458	GA-motif	ATAGATAA	400	8	-	Arabidopsis thaliana	part of a light responsive element	light responsive
Mol001458	GA-motif	ATAGATAA	1194	8	+	Arabidopsis thaliana	part of a light responsive element	light responsive
Mol001458	WUN-motif	AAATTACT	234	8	-	Nicotiana glutinosa	wound-responsive element	wound responsive element
Mol001458	WUN-motif	AAATTACTA	258	9	-	Nicotiana glutinosa	wound-responsive element	wound responsive element
Mol001458	WUN-motif	AAATTACT	259	8	-	Nicotiana glutinosa	wound-responsive element	wound responsive element
Mol001700	TGACG-motif	TGACG	1113	5	-	Hordeum vulgare	cis-acting regulatory element involved in the MeJA-responsiveness	methyl jasmonate responsive
Mol001700	TGACG-motif	TGACG	1203	5	-	Hordeum vulgare	cis-acting regulatory element involved in the MeJA-responsiveness	methyl jasmonate responsive
Mol001700	TGACG-motif	TGACG	1281	5	-	Hordeum vulgare	cis-acting regulatory element involved in the MeJA-responsiveness	methyl jasmonate responsive
Mol001700	as-1	TGACG	1113	5	-	Arabidopsis thaliana	MeJA responsive	methyl jasmonate responsive
Mol001700	as-1	TGACG	1203	5	-	Arabidopsis thaliana	MeJA responsive	methyl jasmonate responsive
Mol001700	as-1	TGACG	1281	5	-	Arabidopsis thaliana	MeJA responsive	methyl jasmonate responsive
Mol001700	G-Box	CACGTG	1861	6	-	Pisum sativum	cis-acting regulatory element involved in light responsiveness	light responsive
Mol001700	ATCT-motif	AATCTAATCC	1642	9	-	Pisum sativum	part of a conserved DNA module involved in light responsiveness	light responsive
Mol001700	AE-box	AGAAACTT	770	8	+	Arabidopsis thaliana	part of a module for light response	light responsive
Mol001700	Myc	TCTCTTA	1042	7	-	Arabidopsis thaliana	MYC binding site	MYC binding site
Mol001700	Myc	TCTCTTA	1354	7	+	Arabidopsis thaliana	MYC binding site	MYC binding site
Mol001700	Myc	TCTCTTA	1811	7	+	Arabidopsis thaliana	MYC binding site	MYC binding site
Mol001700	ARE	AAACCA	367	6	+	Zea mays	cis-acting regulatory element essential for the anaerobic induction	anaerobic induction
Mol001700	ARE	AAACCA	1310	6	+	Zea mays	cis-acting regulatory element essential for the anaerobic induction	anaerobic induction
Mol001700	ARE	AAACCA	1341	6	+	Zea mays	cis-acting regulatory element essential for the anaerobic induction	anaerobic induction
Mol001700	CGTCA-motif	CGTCA	1113	5	+	Hordeum vulgare	cis-acting regulatory element involved in the MeJA-responsiveness	methyl jasmonate responsive
Mol001700	CGTCA-motif	CGTCA	1203	5	+	Hordeum vulgare	cis-acting regulatory element involved in the MeJA-responsiveness	methyl jasmonate responsive
Mol001700	CGTCA-motif	CGTCA	1281	5	+	Hordeum vulgare	cis-acting regulatory element involved in the MeJA-responsiveness	methyl jasmonate responsive
Mol001700	P-box	CCTTTTG	1755	7	+	Oryza sativa	gibberellin-responsive element	gibberellin responsive
Mol001700	Sp1	GGGCGG	1789	6	-	Oryza sativa	light responsive element	light responsive
Mol001700	DRE core	GCCGAC	1156	6	-	Arabidopsis thaliana	cis-acting element involved in dehydration, low-temp, salt stresses	low temperature responsive
Mol001700	WUN-motif	AAATTACT	323	8	-	Nicotiana glutinosa	wound-responsive element	wound responsive element
Mol001700	ABRE	CACGTG	1861	6	-	Arabidopsis thaliana	cis-acting element involved in the abscisic acid responsiveness	abscisic acid responsive
Mol001700	ABRE	ACGTG	1862	5	+	Arabidopsis thaliana	cis-acting element involved in the abscisic acid responsiveness	abscisic acid responsive
Mol001700	LAMP-element	CTTTATCA	1547	8	-	Pisum sativum	part of a light responsive element	light responsive
Mol001700	G-box	ACACGTGT	1860	8	-	Brassica napus	cis-acting regulatory element involved in light responsiveness	light responsive
Mol001700	G-box	CACGTG	1861	6	-	Arabidopsis thaliana	cis-acting regulatory element involved in light responsiveness	light responsive
Mol001700	MYC	CAATTG	278	6	+	Arabidopsis thaliana	MYC binding site	MYC binding site
Mol001700	MYC	CATTTG	886	6	+	Arabidopsis thaliana	MYC binding site	MYC binding site
Mol001700	MYC	CATTTG	916	6	-	Arabidopsis thaliana	MYC binding site	MYC binding site
Mol001700	MYC	CATGTG	1020	6	-	Arabidopsis thaliana	MYC binding site	MYC binding site
Mol001700	MYC	CATTTG	1528	6	+	Arabidopsis thaliana	MYC binding site	MYC binding site
Mol001700	Box 4	ATTAAT	147	6	+	Petroselinum crispum	part of a conserved DNA module involved in light responsiveness	light responsive
Mol001700	Box 4	ATTAAT	198	6	+	Petroselinum crispum	part of a conserved DNA module involved in light responsiveness	light responsive
Mol001700	Box 4	ATTAAT	1734	6	-	Petroselinum crispum	part of a conserved DNA module involved in light responsiveness	light responsive
Mol001700	MYB	CAACCA	454	6	+	Arabidopsis thaliana	MYB binding site	MYB binding site
Mol001700	TCT-motif	TCTTAC	375	6	-	Arabidopsis thaliana	part of a light responsive element	light responsive
Mol001700	Myb	CAACTG	60	6	-	Arabidopsis thaliana	MYB binding site	MYB binding site
Mol001700	TATC-box	TATCCCA	4	7	+	Oryza sativa	cis-acting element involved in gibberellin-responsiveness	gibberellin responsive
Mol001700	TATC-box	TATCCCA	778	7	-	Oryza sativa	cis-acting element involved in gibberellin-responsiveness	gibberellin responsive
Mol001700	TC-rich repeats	GTTTTCTTAC	1504	9	+	Nicotiana tabacum	cis-acting element involved in defense and stress responsiveness	defense and stress responsive
Mol002495	MYC	CATTTG	18	6	+	Arabidopsis thaliana	MYC binding site	MYC binding site
Mol002495	MYC	CATTTG	361	6	+	Arabidopsis thaliana	MYC binding site	MYC binding site
Mol002495	MYC	CATGTG	1097	6	-	Arabidopsis thaliana	MYC binding site	MYC binding site
Mol002495	MYC	CATTTG	1535	6	+	Arabidopsis thaliana	MYC binding site	MYC binding site
Mol002495	MYB-like sequence	TAACCA	1082	6	-	Arabidopsis thaliana	MYB binding site	MYB binding site
Mol002495	Box 4	ATTAAT	92	6	+	Petroselinum crispum	part of a conserved DNA module involved in light responsiveness	light responsive
Mol002495	Box 4	ATTAAT	629	6	+	Petroselinum crispum	part of a conserved DNA module involved in light responsiveness	light responsive
Mol002495	Box 4	ATTAAT	726	6	+	Petroselinum crispum	part of a conserved DNA module involved in light responsiveness	light responsive
Mol002495	Box 4	ATTAAT	806	6	+	Petroselinum crispum	part of a conserved DNA module involved in light responsiveness	light responsive
Mol002495	MYB	TAACCA	1082	6	-	Arabidopsis thaliana	MYB binding site	MYB binding site
Mol002495	TATC-box	TATCCCA	576	7	-	Oryza sativa	cis-acting element involved in gibberellin-responsiveness	gibberellin responsive
Mol002495	TC-rich repeats	ATTCTCTAAC	1436	9	-	Nicotiana tabacum	cis-acting element involved in defense and stress responsiveness	defense and stress responsive
Mol002495	ABRE	ACGTG	321	5	-	Arabidopsis thaliana	cis-acting element involved in the abscisic acid responsiveness	abscisic acid responsive
Mol002495	ABRE	ACGTG	592	5	+	Arabidopsis thaliana	cis-acting element involved in the abscisic acid responsiveness	abscisic acid responsive
Mol002495	ABRE	ACGTG	824	5	+	Arabidopsis thaliana	cis-acting element involved in the abscisic acid responsiveness	abscisic acid responsive
Mol002495	ABRE	CACGTG	1743	6	-	Arabidopsis thaliana	cis-acting element involved in the abscisic acid responsiveness	abscisic acid responsive
Mol002495	ABRE	ACGTG	1744	5	+	Arabidopsis thaliana	cis-acting element involved in the abscisic acid responsiveness	abscisic acid responsive
Mol002495	ABRE	ACGTG	1798	5	+	Arabidopsis thaliana	cis-acting element involved in the abscisic acid responsiveness	abscisic acid responsive
Mol002495	ABRE4	CACGTA	591	6	-	Zea mays	cis-acting element involved in the abscisic acid responsiveness	abscisic acid responsive
Mol002495	ABRE4	CACGTA	823	6	-	Zea mays	cis-acting element involved in the abscisic acid responsiveness	abscisic acid responsive
Mol002495	GATA-motif	AAGGATAAGG	1227	9	+	Solanum tuberosum	part of a light responsive element	light responsive
Mol002495	G-box	CACGTC	321	6	+	Zea mays	cis-acting regulatory element involved in light responsiveness	light responsive
Mol002495	G-box	CACGAC	568	6	-	Zea mays	cis-acting regulatory element involved in light responsiveness	light responsive
Mol002495	G-box	TACGTG	591	6	+	Arabidopsis thaliana	cis-acting regulatory element involved in light responsiveness	light responsive
Mol002495	G-box	TACGTG	823	6	+	Arabidopsis thaliana	cis-acting regulatory element involved in light responsiveness	light responsive
Mol002495	G-box	ACACGTGT	1742	8	-	Brassica napus	cis-acting regulatory element involved in light responsiveness	light responsive
Mol002495	G-box	CACGTG	1743	6	-	Arabidopsis thaliana	cis-acting regulatory element involved in light responsiveness	light responsive
Mol002495	O2-site	GTTGACGTGA	320	9	-	Zea mays	cis-acting regulatory element involved in zein metabolism regulation	metabolism regulation
Mol002495	Myc	TCTCTTA	514	7	+	Arabidopsis thaliana	MYC binding site	MYC binding site
Mol002495	CGTCA-motif	CGTCA	323	5	+	Hordeum vulgare	cis-acting regulatory element involved in the MeJA-responsiveness	methyl jasmonate responsive
Mol002495	CGTCA-motif	CGTCA	404	5	-	Hordeum vulgare	cis-acting regulatory element involved in the MeJA-responsiveness	methyl jasmonate responsive
Mol002495	CGTCA-motif	CGTCA	407	5	+	Hordeum vulgare	cis-acting regulatory element involved in the MeJA-responsiveness	methyl jasmonate responsive
Mol002495	CGTCA-motif	CGTCA	436	5	-	Hordeum vulgare	cis-acting regulatory element involved in the MeJA-responsiveness	methyl jasmonate responsive
Mol002495	CGTCA-motif	CGTCA	610	5	-	Hordeum vulgare	cis-acting regulatory element involved in the MeJA-responsiveness	methyl jasmonate responsive
Mol002495	GCN4_motif	TGAGTCA	1186	7	+	Oryza sativa	cis-regulatory element involved in endosperm expression	endosperm expression
Mol002495	GCN4_motif	TGAGTCA	1221	7	+	Oryza sativa	cis-regulatory element involved in endosperm expression	endosperm expression
Mol002495	P-box	CCTTTTG	158	7	+	Oryza sativa	gibberellin-responsive element	gibberellin responsive
Mol002495	P-box	CCTTTTG	1347	7	-	Oryza sativa	gibberellin-responsive element	gibberellin responsive
Mol002495	GA-motif	ATAGATAA	926	8	-	Arabidopsis thaliana	part of a light responsive element	light responsive
Mol002495	GA-motif	ATAGATAA	935	8	-	Arabidopsis thaliana	part of a light responsive element	light responsive
Mol002495	ABRE3a	TACGTG	591	6	+	Zea mays	cis-acting element involved in the abscisic acid responsiveness	abscisic acid responsive
Mol002495	ABRE3a	TACGTG	823	6	+	Zea mays	cis-acting element involved in the abscisic acid responsiveness	abscisic acid responsive
Mol002495	WUN-motif	AAATTACTA	1380	9	-	Nicotiana glutinosa	wound-responsive element	wound responsive element
Mol002495	WUN-motif	AAATTACT	1381	8	-	Nicotiana glutinosa	wound-responsive element	wound responsive element
Mol002495	WUN-motif	AAATTTCCT	1512	9	-	Brassica oleracea	wound-responsive element	wound responsive element
Mol002495	TGACG-motif	TGACG	323	5	-	Hordeum vulgare	cis-acting regulatory element involved in the MeJA-responsiveness	methyl jasmonate responsive
Mol002495	TGACG-motif	TGACG	404	5	+	Hordeum vulgare	cis-acting regulatory element involved in the MeJA-responsiveness	methyl jasmonate responsive
Mol002495	TGACG-motif	TGACG	407	5	-	Hordeum vulgare	cis-acting regulatory element involved in the MeJA-responsiveness	methyl jasmonate responsive
Mol002495	TGACG-motif	TGACG	436	5	+	Hordeum vulgare	cis-acting regulatory element involved in the MeJA-responsiveness	methyl jasmonate responsive
Mol002495	TGACG-motif	TGACG	610	5	+	Hordeum vulgare	cis-acting regulatory element involved in the MeJA-responsiveness	methyl jasmonate responsive
Mol002495	as-1	TGACG	323	5	-	Arabidopsis thaliana	MeJA responsive	methyl jasmonate responsive
Mol002495	as-1	TGACG	404	5	+	Arabidopsis thaliana	MeJA responsive	methyl jasmonate responsive
Mol002495	as-1	TGACG	407	5	-	Arabidopsis thaliana	MeJA responsive	methyl jasmonate responsive
Mol002495	as-1	TGACG	436	5	+	Arabidopsis thaliana	MeJA responsive	methyl jasmonate responsive
Mol002495	as-1	TGACG	610	5	+	Arabidopsis thaliana	MeJA responsive	methyl jasmonate responsive
Mol002495	G-Box	CACGTG	1743	6	-	Pisum sativum	cis-acting regulatory element involved in light responsiveness	light responsive
Mol002495	G-Box	CACGTT	1797	6	-	Pisum sativum	cis-acting regulatory element involved in light responsiveness	light responsive
Mol002496	MYB-like sequence	TAACCA	1947	6	+	Arabidopsis thaliana	MYB binding site	MYB binding site
Mol002496	TCCC-motif	TCTCCCT	1339	7	+	Spinacia oleracea	part of a light responsive element	light responsive
Mol002496	TGA-element	AACGAC	1384	6	-	Brassica oleracea	auxin-responsive element	auxin responsive
Mol002496	MYB	CAACAG	1615	6	+	Arabidopsis thaliana	MYB binding site	MYB binding site
Mol002496	MYB	TAACCA	1947	6	+	Arabidopsis thaliana	MYB binding site	MYB binding site
Mol002496	Box 4	ATTAAT	64	6	+	Petroselinum crispum	part of a conserved DNA module involved in light responsiveness	light responsive
Mol002496	Box 4	ATTAAT	1008	6	-	Petroselinum crispum	part of a conserved DNA module involved in light responsiveness	light responsive
Mol002496	Box 4	ATTAAT	1040	6	-	Petroselinum crispum	part of a conserved DNA module involved in light responsiveness	light responsive
Mol002496	Box 4	ATTAAT	1044	6	-	Petroselinum crispum	part of a conserved DNA module involved in light responsiveness	light responsive
Mol002496	Box 4	ATTAAT	1131	6	-	Petroselinum crispum	part of a conserved DNA module involved in light responsiveness	light responsive
Mol002496	Box 4	ATTAAT	1135	6	-	Petroselinum crispum	part of a conserved DNA module involved in light responsiveness	light responsive
Mol002496	Box 4	ATTAAT	1224	6	-	Petroselinum crispum	part of a conserved DNA module involved in light responsiveness	light responsive
Mol002496	Box 4	ATTAAT	1237	6	-	Petroselinum crispum	part of a conserved DNA module involved in light responsiveness	light responsive
Mol002496	Box 4	ATTAAT	1450	6	-	Petroselinum crispum	part of a conserved DNA module involved in light responsiveness	light responsive
Mol002496	GT1-motif	GGTTAA	1946	6	-	Arabidopsis thaliana	light responsive element	light responsive
Mol002496	ABRE	ACGTG	1650	5	+	Arabidopsis thaliana	cis-acting element involved in the abscisic acid responsiveness	abscisic acid responsive
Mol002496	O2-site	GATGACATGG	1512	9	+	Zea mays	cis-acting regulatory element involved in zein metabolism regulation	metabolism regulation
Mol002496	O2-site	GATGA(C/T)(A/G)TG(A/G)	1646	8	+	Zea mays	cis-acting regulatory element involved in zein metabolism regulation	metabolism regulation
Mol002496	G-box	CACGTC	1649	6	-	Zea mays	cis-acting regulatory element involved in light responsiveness	light responsive
Mol002496	ARE	AAACCA	1309	6	+	Zea mays	cis-acting regulatory element essential for the anaerobic induction	anaerobic induction
Mol002496	CGTCA-motif	CGTCA	1648	5	-	Hordeum vulgare	cis-acting regulatory element involved in the MeJA-responsiveness	methyl jasmonate responsive
Mol002496	WUN-motif	TTATTACAT	1622	9	-	Nicotiana glutinosa	wound-responsive element	wound responsive element
Mol002496	as-1	TGACG	1648	5	+	Arabidopsis thaliana	MeJA responsive	methyl jasmonate responsive
Mol002496	LTR	CCGAAA	1285	6	+	Hordeum vulgare	cis-acting element involved in low-temperature responsiveness	low temperature responsive
Mol002496	LTR	CCGAAA	1347	6	+	Hordeum vulgare	cis-acting element involved in low-temperature responsiveness	low temperature responsive
Mol002496	TGACG-motif	TGACG	1648	5	+	Hordeum vulgare	cis-acting regulatory element involved in the MeJA-responsiveness	methyl jasmonate responsive
Mol002496	Myb-binding site	CAACAG	1615	6	+	Nicotiana tabacum	MYB binding site	MYB binding site
Mol002497	ARE	AAACCA	462	6	-	Zea mays	cis-acting regulatory element essential for the anaerobic induction	anaerobic induction
Mol002497	Myc	TCTCTTA	962	7	+	Arabidopsis thaliana	MYC binding site	MYC binding site
Mol002497	Sp1	GGGCGG	1394	6	+	Oryza sativa	light responsive element	light responsive
Mol002497	Sp1	GGGCGG	1915	6	-	Oryza sativa	light responsive element	light responsive
Mol002497	CAT-box	GCCACT	1984	6	-	Arabidopsis thaliana	cis-acting regulatory element related to meristem expression	meristem expression
Mol002497	Myb	TAACTG	268	6	+	Arabidopsis thaliana	MYB binding site	MYB binding site
Mol002497	Myb	CAACTG	807	6	+	Arabidopsis thaliana	MYB binding site	MYB binding site
Mol002497	TCT-motif	TCTTAC	913	6	+	Arabidopsis thaliana	part of a light responsive element	light responsive
Mol002497	Box 4	ATTAAT	79	6	+	Petroselinum crispum	part of a conserved DNA module involved in light responsiveness	light responsive
Mol002497	Box 4	ATTAAT	373	6	+	Petroselinum crispum	part of a conserved DNA module involved in light responsiveness	light responsive
Mol002497	Box 4	ATTAAT	1196	6	-	Petroselinum crispum	part of a conserved DNA module involved in light responsiveness	light responsive
Mol002497	TGA-element	AACGAC	641	6	+	Brassica oleracea	auxin-responsive element	auxin responsive
Mol002497	MYC	CAATTG	545	6	+	Arabidopsis thaliana	MYC binding site	MYC binding site
Mol002497	AT1-motif	AATTATTTTTTATT	1532	13	-	Solanum tuberosum	part of a light responsive module	light responsive
Mol002497	GT1-motif	GGTTAAT	755	7	-	Avena sativa	light responsive element	light responsive
Mol002497	GT1-motif	GGTTAA	756	6	-	Arabidopsis thaliana	light responsive element	light responsive
Mol002497	ABRE	ACGTG	1937	5	-	Arabidopsis thaliana	cis-acting element involved in the abscisic acid responsiveness	abscisic acid responsive
Mol002497	LAMP-element	CTTTATCA	181	8	+	Pisum sativum	part of a light responsive element	light responsive
Mol002497	TCA	TCATCTTCAT	310	10	-	Pisum sativum	cis-acting element involved in salicylic acid responsiveness	salicylic acid responsive
Mol002497	G-box	CACGTC	1937	6	+	Zea mays	cis-acting regulatory element involved in light responsiveness	light responsive
Mol002497	O2-site	GATGATGTGG	280	9	-	Zea mays	cis-acting regulatory element involved in zein metabolism regulation	metabolism regulation
Mol002498	as-1	TGACG	706	5	+	Arabidopsis thaliana	MeJA responsive	methyl jasmonate responsive
Mol002498	as-1	TGACG	1233	5	-	Arabidopsis thaliana	MeJA responsive	methyl jasmonate responsive
Mol002498	as-1	TGACG	1283	5	-	Arabidopsis thaliana	MeJA responsive	methyl jasmonate responsive
Mol002498	as-1	TGACG	1458	5	+	Arabidopsis thaliana	MeJA responsive	methyl jasmonate responsive
Mol002498	as-1	TGACG	1491	5	+	Arabidopsis thaliana	MeJA responsive	methyl jasmonate responsive
Mol002498	as-1	TGACG	1641	5	+	Arabidopsis thaliana	MeJA responsive	methyl jasmonate responsive
Mol002498	as-1	TGACG	1737	5	-	Arabidopsis thaliana	MeJA responsive	methyl jasmonate responsive
Mol002498	as-1	TGACG	1834	5	-	Arabidopsis thaliana	MeJA responsive	methyl jasmonate responsive
Mol002498	chs-CMA1a	TTACTTAA	1892	8	-	Daucus carota	part of a light responsive element	light responsive
Mol002498	TGACG-motif	TGACG	706	5	+	Hordeum vulgare	cis-acting regulatory element involved in the MeJA-responsiveness	methyl jasmonate responsive
Mol002498	TGACG-motif	TGACG	1233	5	-	Hordeum vulgare	cis-acting regulatory element involved in the MeJA-responsiveness	methyl jasmonate responsive
Mol002498	TGACG-motif	TGACG	1283	5	-	Hordeum vulgare	cis-acting regulatory element involved in the MeJA-responsiveness	methyl jasmonate responsive
Mol002498	TGACG-motif	TGACG	1458	5	+	Hordeum vulgare	cis-acting regulatory element involved in the MeJA-responsiveness	methyl jasmonate responsive
Mol002498	TGACG-motif	TGACG	1491	5	+	Hordeum vulgare	cis-acting regulatory element involved in the MeJA-responsiveness	methyl jasmonate responsive
Mol002498	TGACG-motif	TGACG	1641	5	+	Hordeum vulgare	cis-acting regulatory element involved in the MeJA-responsiveness	methyl jasmonate responsive
Mol002498	TGACG-motif	TGACG	1737	5	-	Hordeum vulgare	cis-acting regulatory element involved in the MeJA-responsiveness	methyl jasmonate responsive
Mol002498	TGACG-motif	TGACG	1834	5	-	Hordeum vulgare	cis-acting regulatory element involved in the MeJA-responsiveness	methyl jasmonate responsive
Mol002498	AE-box	AGAAACAA	1929	8	+	Arabidopsis thaliana	part of a module for light response	light responsive
Mol002498	CAT-box	GCCACT	693	6	-	Arabidopsis thaliana	cis-acting regulatory element related to meristem expression	meristem expression
Mol002498	CAT-box	GCCACT	1499	6	-	Arabidopsis thaliana	cis-acting regulatory element related to meristem expression	meristem expression
Mol002498	Myb-binding site	CAACAG	15	6	+	Nicotiana tabacum	MYB binding site	MYB binding site
Mol002498	G-Box	CACGTT	895	6	-	Pisum sativum	cis-acting regulatory element involved in light responsiveness	light responsive
Mol002498	CGTCA-motif	CGTCA	706	5	-	Hordeum vulgare	cis-acting regulatory element involved in the MeJA-responsiveness	methyl jasmonate responsive
Mol002498	CGTCA-motif	CGTCA	1233	5	+	Hordeum vulgare	cis-acting regulatory element involved in the MeJA-responsiveness	methyl jasmonate responsive
Mol002498	CGTCA-motif	CGTCA	1283	5	+	Hordeum vulgare	cis-acting regulatory element involved in the MeJA-responsiveness	methyl jasmonate responsive
Mol002498	CGTCA-motif	CGTCA	1458	5	-	Hordeum vulgare	cis-acting regulatory element involved in the MeJA-responsiveness	methyl jasmonate responsive
Mol002498	CGTCA-motif	CGTCA	1491	5	-	Hordeum vulgare	cis-acting regulatory element involved in the MeJA-responsiveness	methyl jasmonate responsive
Mol002498	CGTCA-motif	CGTCA	1641	5	-	Hordeum vulgare	cis-acting regulatory element involved in the MeJA-responsiveness	methyl jasmonate responsive
Mol002498	CGTCA-motif	CGTCA	1737	5	+	Hordeum vulgare	cis-acting regulatory element involved in the MeJA-responsiveness	methyl jasmonate responsive
Mol002498	CGTCA-motif	CGTCA	1834	5	+	Hordeum vulgare	cis-acting regulatory element involved in the MeJA-responsiveness	methyl jasmonate responsive
Mol002498	ARE	AAACCA	1178	6	+	Zea mays	cis-acting regulatory element essential for the anaerobic induction	anaerobic induction
Mol002498	ABRE3a	TACGTG	1153	6	+	Zea mays	cis-acting element involved in the abscisic acid responsiveness	abscisic acid responsive
Mol002498	GT1-motif	GGTTAA	1084	6	-	Arabidopsis thaliana	light responsive element	light responsive
Mol002498	GATA-motif	AAGGATAAGG	1082	9	-	Solanum tuberosum	part of a light responsive element	light responsive
Mol002498	ATC-motif	AGTAATCT	1821	8	-	Spinacia oleracea	part of a conserved DNA module involved in light responsiveness	light responsive
Mol002498	ABRE4	CACGTA	1153	6	-	Zea mays	cis-acting element involved in the abscisic acid responsiveness	abscisic acid responsive
Mol002498	ABRE	ACGTG	896	5	+	Arabidopsis thaliana	cis-acting element involved in the abscisic acid responsiveness	abscisic acid responsive
Mol002498	ABRE	ACGTG	1154	5	+	Arabidopsis thaliana	cis-acting element involved in the abscisic acid responsiveness	abscisic acid responsive
Mol002498	ABRE	GCCGCGTGGC	1495	9	+	Oryza sativa	cis-acting element involved in the abscisic acid responsiveness	abscisic acid responsive
Mol002498	G-box	CCACGTAA	1152	8	-	Brassica napus	cis-acting regulatory element involved in light responsiveness	light responsive
Mol002498	G-box	TACGTG	1153	6	+	Arabidopsis thaliana	cis-acting regulatory element involved in light responsiveness	light responsive
Mol002498	O2-site	GATGATGTGG	1307	10	+	Zea mays	cis-acting regulatory element involved in zein metabolism regulation	metabolism regulation
Mol002498	Myb	CAACTG	1056	6	-	Arabidopsis thaliana	MYB binding site	MYB binding site
Mol002498	MYB	CAACAG	15	6	+	Arabidopsis thaliana	MYB binding site	MYB binding site
Mol002498	MYB	CAACCA	322	6	-	Arabidopsis thaliana	MYB binding site	MYB binding site
Mol002498	MYB	CAACCA	910	6	+	Arabidopsis thaliana	MYB binding site	MYB binding site
Mol002498	MYB	CAACCA	1276	6	+	Arabidopsis thaliana	MYB binding site	MYB binding site
Mol002498	MYB	CAACCA	1487	6	-	Arabidopsis thaliana	MYB binding site	MYB binding site
Mol002498	MYC	CATGTG	241	6	-	Arabidopsis thaliana	MYC binding site	MYC binding site
Mol002498	MYC	CATGTG	247	6	+	Arabidopsis thaliana	MYC binding site	MYC binding site
Mol002498	MYC	CATTTG	1695	6	-	Arabidopsis thaliana	MYC binding site	MYC binding site
Mol002498	circadian	CAAAGATATC	83	9	+	Lycopersicon esculentum	cis-acting regulatory element involved in circadian control	circadian control
Mol002498	circadian	CAAAGATATC	1713	9	-	Lycopersicon esculentum	cis-acting regulatory element involved in circadian control	circadian control
Mol002499	O2-site	GATGATGTGG	295	9	-	Zea mays	cis-acting regulatory element involved in zein metabolism regulation	metabolism regulation
Mol002499	GATA-motif	GATAGGA	122	7	+	Arabidopsis thaliana	part of a light responsive element	light responsive
Mol002499	AT1-motif	AATTATTTTTTATT	1603	13	-	Solanum tuberosum	part of a light responsive module	light responsive
Mol002499	TC-rich repeats	GTTTTCTTAC	928	9	-	Nicotiana tabacum	cis-acting element involved in defense and stress responsiveness	defense and stress responsive
Mol002499	W box	TTGACC	336	6	-	Arabidopsis thaliana	defence associated motif W-box	defense and stress responsive
Mol002499	W box	TTGACC	1834	6	-	Arabidopsis thaliana	defence associated motif W-box	defense and stress responsive
Mol002499	MYC	CATTTG	944	6	-	Arabidopsis thaliana	MYC binding site	MYC binding site
Mol002499	TCCC-motif	TCTCCCT	1906	7	+	Spinacia oleracea	part of a light responsive element	light responsive
Mol002499	Box 4	ATTAAT	191	6	+	Petroselinum crispum	part of a conserved DNA module involved in light responsiveness	light responsive
Mol002499	Box 4	ATTAAT	1141	6	-	Petroselinum crispum	part of a conserved DNA module involved in light responsiveness	light responsive
Mol002499	Box 4	ATTAAT	1152	6	-	Petroselinum crispum	part of a conserved DNA module involved in light responsiveness	light responsive
Mol002499	Box 4	ATTAAT	1578	6	-	Petroselinum crispum	part of a conserved DNA module involved in light responsiveness	light responsive
Mol002499	Box 4	ATTAAT	1590	6	-	Petroselinum crispum	part of a conserved DNA module involved in light responsiveness	light responsive
Mol002499	TCT-motif	TCTTAC	928	6	-	Arabidopsis thaliana	part of a light responsive element	light responsive
Mol002499	TGACG-motif	TGACG	1786	5	+	Hordeum vulgare	cis-acting regulatory element involved in the MeJA-responsiveness	methyl jasmonate responsive
Mol002499	as-1	TGACG	1786	5	+	Arabidopsis thaliana	MeJA responsive	methyl jasmonate responsive
Mol002499	Sp1	GGGCGG	1963	6	-	Oryza sativa	light responsive element	light responsive
Mol002499	GA-motif	ATAGATAA	148	8	+	Arabidopsis thaliana	part of a light responsive element	light responsive
Mol002499	WUN-motif	TAATTACTC	75	9	+	Nicotiana glutinosa	wound-responsive element	wound responsive element
Mol002499	TCA-element	CCATCTTTTT	746	9	+	Nicotiana tabacum	cis-acting element involved in salicylic acid responsiveness	salicylic acid responsive
Mol002499	CGTCA-motif	CGTCA	1786	5	-	Hordeum vulgare	cis-acting regulatory element involved in the MeJA-responsiveness	methyl jasmonate responsive
Mol002612	Myb	CAACTG	148	6	+	Arabidopsis thaliana	MYB binding site	MYB binding site
Mol002612	Myb	TAACTG	1252	6	+	Arabidopsis thaliana	MYB binding site	MYB binding site
Mol002612	Box 4	ATTAAT	713	6	+	Petroselinum crispum	part of a conserved DNA module involved in light responsiveness	light responsive
Mol002612	Box 4	ATTAAT	720	6	+	Petroselinum crispum	part of a conserved DNA module involved in light responsiveness	light responsive
Mol002612	Box 4	ATTAAT	1608	6	-	Petroselinum crispum	part of a conserved DNA module involved in light responsiveness	light responsive
Mol002612	Box 4	ATTAAT	1612	6	-	Petroselinum crispum	part of a conserved DNA module involved in light responsiveness	light responsive
Mol002612	MYC	CATGTG	1649	6	-	Arabidopsis thaliana	MYC binding site	MYC binding site
Mol002612	circadian	CAAAGATATC	456	9	-	Lycopersicon esculentum	cis-acting regulatory element involved in circadian control	circadian control
Mol002612	TATC-box	TATCCCA	1349	7	+	Oryza sativa	cis-acting element involved in gibberellin-responsiveness	gibberellin responsive
Mol002612	GATA-motif	GATAGGA	1964	7	+	Arabidopsis thaliana	part of a light responsive element	light responsive
Mol002612	ABRE	GACACGTGGC	1734	9	-	Triticum aestivum	cis-acting element involved in the abscisic acid responsiveness	abscisic acid responsive
Mol002612	ABRE	CACGTG	1736	6	-	Arabidopsis thaliana	cis-acting element involved in the abscisic acid responsiveness	abscisic acid responsive
Mol002612	ABRE	ACGTG	1737	5	+	Arabidopsis thaliana	cis-acting element involved in the abscisic acid responsiveness	abscisic acid responsive
Mol002612	ABRE	CGCACGTGTC	1757	9	-	Hordeum vulgare	cis-acting element involved in the abscisic acid responsiveness	abscisic acid responsive
Mol002612	G-box	tgACACGTGGCA	1733	11	-	Lycopersicon esculentum	cis-acting regulatory element involved in light responsiveness	light responsive
Mol002612	G-box	CACGTG	1736	6	-	Arabidopsis thaliana	cis-acting regulatory element involved in light responsiveness	light responsive
Mol002612	O2-site	GATGA(C/T)(A/G)TG(A/G)	401	8	-	Zea mays	cis-acting regulatory element involved in zein metabolism regulation	metabolism regulation
Mol002612	CGTCA-motif	CGTCA	351	5	-	Hordeum vulgare	cis-acting regulatory element involved in the MeJA-responsiveness	methyl jasmonate responsive
Mol002612	CGTCA-motif	CGTCA	1214	5	+	Hordeum vulgare	cis-acting regulatory element involved in the MeJA-responsiveness	methyl jasmonate responsive
Mol002612	CGTCA-motif	CGTCA	1765	5	+	Hordeum vulgare	cis-acting regulatory element involved in the MeJA-responsiveness	methyl jasmonate responsive
Mol002612	TCA-element	CCATCTTTTT	389	9	-	Nicotiana tabacum	cis-acting element involved in salicylic acid responsiveness	salicylic acid responsive
Mol002612	DRE core	GCCGAC	1771	6	-	Arabidopsis thaliana	cis-acting element involved in dehydration, low-temp, salt stresses	low temperature responsive
Mol002612	GA-motif	ATAGATAA	245	8	+	Arabidopsis thaliana	part of a light responsive element	light responsive
Mol002612	WUN-motif	TTATTACAT	236	9	-	Nicotiana glutinosa	wound-responsive element	wound responsive element
Mol002612	as-1	TGACG	351	5	+	Arabidopsis thaliana	MeJA responsive	methyl jasmonate responsive
Mol002612	as-1	TGACG	1214	5	-	Arabidopsis thaliana	MeJA responsive	methyl jasmonate responsive
Mol002612	as-1	TGACG	1765	5	-	Arabidopsis thaliana	MeJA responsive	methyl jasmonate responsive
Mol002612	TGACG-motif	TGACG	351	5	+	Hordeum vulgare	cis-acting regulatory element involved in the MeJA-responsiveness	methyl jasmonate responsive
Mol002612	TGACG-motif	TGACG	1214	5	-	Hordeum vulgare	cis-acting regulatory element involved in the MeJA-responsiveness	methyl jasmonate responsive
Mol002612	TGACG-motif	TGACG	1765	5	-	Hordeum vulgare	cis-acting regulatory element involved in the MeJA-responsiveness	methyl jasmonate responsive
Mol002612	ATCT-motif	AATCTAATCC	1897	9	+	Pisum sativum	part of a conserved DNA module involved in light responsiveness	light responsive
Mol002612	G-Box	CACGTG	1736	6	-	Pisum sativum	cis-acting regulatory element involved in light responsiveness	light responsive
Mol002753	CGTCA-motif	CGTCA	548	5	-	Hordeum vulgare	cis-acting regulatory element involved in the MeJA-responsiveness	methyl jasmonate responsive
Mol002753	CGTCA-motif	CGTCA	752	5	-	Hordeum vulgare	cis-acting regulatory element involved in the MeJA-responsiveness	methyl jasmonate responsive
Mol002753	CGTCA-motif	CGTCA	1560	5	+	Hordeum vulgare	cis-acting regulatory element involved in the MeJA-responsiveness	methyl jasmonate responsive
Mol002753	P-box	CCTTTTG	31	7	+	Oryza sativa	gibberellin-responsive element	gibberellin responsive
Mol002753	P-box	CCTTTTG	160	7	+	Oryza sativa	gibberellin-responsive element	gibberellin responsive
Mol002753	P-box	CCTTTTG	219	7	+	Oryza sativa	gibberellin-responsive element	gibberellin responsive
Mol002753	ABRE3a	TACGTG	1050	6	+	Zea mays	cis-acting element involved in the abscisic acid responsiveness	abscisic acid responsive
Mol002753	TGACG-motif	TGACG	548	5	+	Hordeum vulgare	cis-acting regulatory element involved in the MeJA-responsiveness	methyl jasmonate responsive
Mol002753	TGACG-motif	TGACG	752	5	+	Hordeum vulgare	cis-acting regulatory element involved in the MeJA-responsiveness	methyl jasmonate responsive
Mol002753	TGACG-motif	TGACG	1560	5	-	Hordeum vulgare	cis-acting regulatory element involved in the MeJA-responsiveness	methyl jasmonate responsive
Mol002753	as-1	TGACG	548	5	+	Arabidopsis thaliana	MeJA responsive	methyl jasmonate responsive
Mol002753	as-1	TGACG	752	5	+	Arabidopsis thaliana	MeJA responsive	methyl jasmonate responsive
Mol002753	as-1	TGACG	1560	5	-	Arabidopsis thaliana	MeJA responsive	methyl jasmonate responsive
Mol002753	W box	TTGACC	364	6	+	Arabidopsis thaliana	defence associated motif W-box	defense and stress responsive
Mol002753	MYC	CATTTG	1444	6	+	Arabidopsis thaliana	MYC binding site	MYC binding site
Mol002753	MYC	CATTTG	1576	6	+	Arabidopsis thaliana	MYC binding site	MYC binding site
Mol002753	3-AF1 binding site	TAAGAGAGGAA	338	10	+	Solanum tuberosum	light responsive element	light responsive
Mol002753	Myb	CAACTG	1238	6	-	Arabidopsis thaliana	MYB binding site	MYB binding site
Mol002753	Myb	TAACTG	1588	6	-	Arabidopsis thaliana	MYB binding site	MYB binding site
Mol002753	MYB	CAACCA	252	6	+	Arabidopsis thaliana	MYB binding site	MYB binding site
Mol002753	TCT-motif	TCTTAC	1682	6	+	Arabidopsis thaliana	part of a light responsive element	light responsive
Mol002753	Box 4	ATTAAT	1762	6	-	Petroselinum crispum	part of a conserved DNA module involved in light responsiveness	light responsive
Mol002753	ABRE	ACGTG	1051	5	+	Arabidopsis thaliana	cis-acting element involved in the abscisic acid responsiveness	abscisic acid responsive
Mol002753	ABRE	ACGTG	1558	5	-	Arabidopsis thaliana	cis-acting element involved in the abscisic acid responsiveness	abscisic acid responsive
Mol002753	ABRE4	CACGTA	1050	6	-	Zea mays	cis-acting element involved in the abscisic acid responsiveness	abscisic acid responsive
Mol002753	GT1-motif	GGTTAA	408	6	-	Arabidopsis thaliana	light responsive element	light responsive
Mol002753	GT1-motif	GGTTAA	482	6	-	Arabidopsis thaliana	light responsive element	light responsive
Mol002753	GT1-motif	GGTTAA	553	6	-	Arabidopsis thaliana	light responsive element	light responsive
Mol002753	TCA	TCATCTTCAT	913	9	-	Pisum sativum	cis-acting element involved in salicylic acid responsiveness	salicylic acid responsive
Mol002753	G-box	TACGTG	1050	6	+	Arabidopsis thaliana	cis-acting regulatory element involved in light responsiveness	light responsive
Mol002753	G-box	CACGTC	1558	6	+	Zea mays	cis-acting regulatory element involved in light responsiveness	light responsive
Mol003126	WUN-motif	TTATTACAT	324	9	+	Nicotiana glutinosa	wound-responsive element	wound responsive element
Mol003126	P-box	CCTTTTG	1122	7	+	Oryza sativa	gibberellin-responsive element	gibberellin responsive
Mol003126	GCN4_motif	TGAGTCA	1465	7	+	Oryza sativa	cis-regulatory element involved in endosperm expression	endosperm expression
Mol003126	ARE	AAACCA	80	6	+	Zea mays	cis-acting regulatory element essential for the anaerobic induction	anaerobic induction
Mol003126	ARE	AAACCA	1069	6	+	Zea mays	cis-acting regulatory element essential for the anaerobic induction	anaerobic induction
Mol003126	ARE	AAACCA	1944	6	-	Zea mays	cis-acting regulatory element essential for the anaerobic induction	anaerobic induction
Mol003126	TCA-element	TCAGAAGAGG	1965	9	+	Brassica oleracea	cis-acting element involved in salicylic acid responsiveness	salicylic acid responsive
Mol003126	CAT-box	GCCACT	1431	6	+	Arabidopsis thaliana	cis-acting regulatory element related to meristem expression	meristem expression
Mol003126	G-Box	CACGTG	1310	6	-	Pisum sativum	cis-acting regulatory element involved in light responsiveness	light responsive
Mol003126	G-Box	CACGTT	1865	6	-	Pisum sativum	cis-acting regulatory element involved in light responsiveness	light responsive
Mol003126	chs-CMA1a	TTACTTAA	1130	8	+	Daucus carota	part of a light responsive element	light responsive
Mol003126	LTR	CCGAAA	1574	6	-	Hordeum vulgare	cis-acting element involved in low-temperature responsiveness	low temperature responsive
Mol003126	AT1-motif	AATTATTTTTTATT	299	14	+	Solanum tuberosum	part of a light responsive module	light responsive
Mol003126	AT1-motif	AATTATTTTTTATT	780	13	+	Solanum tuberosum	part of a light responsive module	light responsive
Mol003126	Box 4	ATTAAT	1796	6	-	Petroselinum crispum	part of a conserved DNA module involved in light responsiveness	light responsive
Mol003126	MYB	TAACCA	287	6	-	Arabidopsis thaliana	MYB binding site	MYB binding site
Mol003126	MYB	CAACCA	603	6	-	Arabidopsis thaliana	MYB binding site	MYB binding site
Mol003126	MYB	CAACCA	1047	6	-	Arabidopsis thaliana	MYB binding site	MYB binding site
Mol003126	MYB	TAACCA	1380	6	+	Arabidopsis thaliana	MYB binding site	MYB binding site
Mol003126	TCT-motif	TCTTAC	222	6	-	Arabidopsis thaliana	part of a light responsive element	light responsive
Mol003126	MYB-like sequence	TAACCA	287	6	-	Arabidopsis thaliana	MYB binding site	MYB binding site
Mol003126	MYB-like sequence	TAACCA	1380	6	+	Arabidopsis thaliana	MYB binding site	MYB binding site
Mol003126	MYC	CATTTG	181	6	-	Arabidopsis thaliana	MYC binding site	MYC binding site
Mol003126	MYC	CATTTG	580	6	+	Arabidopsis thaliana	MYC binding site	MYC binding site
Mol003126	W box	TTGACC	271	6	+	Arabidopsis thaliana	defence associated motif W-box	defense and stress responsive
Mol003126	W box	TTGACC	515	6	-	Arabidopsis thaliana	defence associated motif W-box	defense and stress responsive
Mol003126	G-box	CACGTG	1310	6	-	Arabidopsis thaliana	cis-acting regulatory element involved in light responsiveness	light responsive
Mol003126	ABRE	CACGTG	1310	6	-	Arabidopsis thaliana	cis-acting element involved in the abscisic acid responsiveness	abscisic acid responsive
Mol003126	ABRE	ACGTG	1311	5	+	Arabidopsis thaliana	cis-acting element involved in the abscisic acid responsiveness	abscisic acid responsive
Mol003126	ABRE	ACGTG	1866	5	+	Arabidopsis thaliana	cis-acting element involved in the abscisic acid responsiveness	abscisic acid responsive
Mol003212	WUN-motif	AAATTACT	505	8	-	Nicotiana glutinosa	wound-responsive element	wound responsive element
Mol003212	WUN-motif	AAATTACTA	567	9	+	Nicotiana glutinosa	wound-responsive element	wound responsive element
Mol003212	DRE core	GCCGAC	1565	6	+	Arabidopsis thaliana	cis-acting element involved in dehydration, low-temp, salt stresses	low temperature responsive
Mol003212	ABRE3a	TACGTG	1247	6	-	Zea mays	cis-acting element involved in the abscisic acid responsiveness	abscisic acid responsive
Mol003212	P-box	CCTTTTG	1323	7	+	Oryza sativa	gibberellin-responsive element	gibberellin responsive
Mol003212	MYB recognition site	CCGTTG	1604	6	-	Arabidopsis thaliana	MYB binding site	MYB binding site
Mol003212	ARE	AAACCA	1038	6	-	Zea mays	cis-acting regulatory element essential for the anaerobic induction	anaerobic induction
Mol003212	ARE	AAACCA	1713	6	-	Zea mays	cis-acting regulatory element essential for the anaerobic induction	anaerobic induction
Mol003212	CGTCA-motif	CGTCA	1476	5	-	Hordeum vulgare	cis-acting regulatory element involved in the MeJA-responsiveness	methyl jasmonate responsive
Mol003212	TCA-element	CCATCTTTTT	1456	9	+	Nicotiana tabacum	cis-acting element involved in salicylic acid responsiveness	salicylic acid responsive
Mol003212	TCA-element	CCATCTTTTT	1982	9	+	Nicotiana tabacum	cis-acting element involved in salicylic acid responsiveness	salicylic acid responsive
Mol003212	CAT-box	GCCACT	341	6	-	Arabidopsis thaliana	cis-acting regulatory element related to meristem expression	meristem expression
Mol003212	AE-box	AGAAACAA	601	8	+	Arabidopsis thaliana	part of a module for light response	light responsive
Mol003212	chs-CMA2a	TCACTTGA	395	8	-	Petroselinum crispum	part of a light responsive element	light responsive
Mol003212	G-Box	CACGTG	1617	6	-	Pisum sativum	cis-acting regulatory element involved in light responsiveness	light responsive
Mol003212	as-1	TGACG	1476	5	+	Arabidopsis thaliana	MeJA responsive	methyl jasmonate responsive
Mol003212	LTR	CCGAAA	698	6	+	Hordeum vulgare	cis-acting element involved in low-temperature responsiveness	low temperature responsive
Mol003212	TGACG-motif	TGACG	1476	5	+	Hordeum vulgare	cis-acting regulatory element involved in the MeJA-responsiveness	methyl jasmonate responsive
Mol003212	circadian	CAAAGATATC	56	9	-	Lycopersicon esculentum	cis-acting regulatory element involved in circadian control	circadian control
Mol003212	MYB-like sequence	TAACCA	1047	6	-	Arabidopsis thaliana	MYB binding site	MYB binding site
Mol003212	MYB-like sequence	TAACCA	1200	6	+	Arabidopsis thaliana	MYB binding site	MYB binding site
Mol003212	Myb	CAACTG	877	6	-	Arabidopsis thaliana	MYB binding site	MYB binding site
Mol003212	Myb	CAACTG	906	6	-	Arabidopsis thaliana	MYB binding site	MYB binding site
Mol003212	Myb	CAACTG	1441	6	-	Arabidopsis thaliana	MYB binding site	MYB binding site
Mol003212	Myb	CAACTG	1551	6	+	Arabidopsis thaliana	MYB binding site	MYB binding site
Mol003212	Myb	CAACTG	1967	6	-	Arabidopsis thaliana	MYB binding site	MYB binding site
Mol003212	TCT-motif	TCTTAC	273	6	+	Arabidopsis thaliana	part of a light responsive element	light responsive
Mol003212	MYB	CAACCA	1043	6	-	Arabidopsis thaliana	MYB binding site	MYB binding site
Mol003212	MYB	TAACCA	1047	6	-	Arabidopsis thaliana	MYB binding site	MYB binding site
Mol003212	MYB	TAACCA	1200	6	+	Arabidopsis thaliana	MYB binding site	MYB binding site
Mol003212	MYB	CAACCA	1877	6	+	Arabidopsis thaliana	MYB binding site	MYB binding site
Mol003212	Gap-box	CAAATGAA(A/G)A	468	9.5	-	Arabidopsis thaliana	part of a light responsive element	light responsive
Mol003212	W box	TTGACC	1446	6	-	Arabidopsis thaliana	defence associated motif W-box	defense and stress responsive
Mol003212	W box	TTGACC	1972	6	-	Arabidopsis thaliana	defence associated motif W-box	defense and stress responsive
Mol003212	DRE1	ACCGAGA	1691	7	+	Zea mays	cis-acting element involved in dehydration, low-temp, salt stresses	low temperature responsive
Mol003212	MYC	CATTTG	328	6	+	Arabidopsis thaliana	MYC binding site	MYC binding site
Mol003212	MYC	CATTTG	472	6	+	Arabidopsis thaliana	MYC binding site	MYC binding site
Mol003212	MYC	CATTTG	613	6	-	Arabidopsis thaliana	MYC binding site	MYC binding site
Mol003212	MYC	CATGTG	1194	6	-	Arabidopsis thaliana	MYC binding site	MYC binding site
Mol003212	MYC	CATTTG	1667	6	-	Arabidopsis thaliana	MYC binding site	MYC binding site
Mol003212	TCA	TCATCTTCAT	1534	9	+	Pisum sativum	cis-acting element involved in salicylic acid responsiveness	salicylic acid responsive
Mol003212	TCA	TCATCTTCAT	1537	9	+	Pisum sativum	cis-acting element involved in salicylic acid responsiveness	salicylic acid responsive
Mol003212	G-box	TACGTG	1247	6	-	Arabidopsis thaliana	cis-acting regulatory element involved in light responsiveness	light responsive
Mol003212	G-box	CACGTG	1617	6	-	Arabidopsis thaliana	cis-acting regulatory element involved in light responsiveness	light responsive
Mol003212	G-box	CACGAC	1753	6	+	Zea mays	cis-acting regulatory element involved in light responsiveness	light responsive
Mol003212	G-box	CACGTC	1756	6	-	Zea mays	cis-acting regulatory element involved in light responsiveness	light responsive
Mol003212	G-box	CACGAC	1849	6	+	Zea mays	cis-acting regulatory element involved in light responsiveness	light responsive
Mol003212	GT1-motif	GGTTAA	1048	6	+	Arabidopsis thaliana	light responsive element	light responsive
Mol003212	ABRE	ACGTG	1247	5	-	Arabidopsis thaliana	cis-acting element involved in the abscisic acid responsiveness	abscisic acid responsive
Mol003212	ABRE	CACGTG	1617	6	-	Arabidopsis thaliana	cis-acting element involved in the abscisic acid responsiveness	abscisic acid responsive
Mol003212	ABRE	ACGTG	1618	5	+	Arabidopsis thaliana	cis-acting element involved in the abscisic acid responsiveness	abscisic acid responsive
Mol003212	ABRE	ACGTG	1757	5	+	Arabidopsis thaliana	cis-acting element involved in the abscisic acid responsiveness	abscisic acid responsive
Mol003212	ABRE4	CACGTA	1247	6	+	Zea mays	cis-acting element involved in the abscisic acid responsiveness	abscisic acid responsive
Mol003500	MYC	CAATTG	574	6	+	Arabidopsis thaliana	MYC binding site	MYC binding site
Mol003500	MYC	CATTTG	723	6	+	Arabidopsis thaliana	MYC binding site	MYC binding site
Mol003500	MYC	CATTTG	1631	6	-	Arabidopsis thaliana	MYC binding site	MYC binding site
Mol003500	MYC	CAATTG	1815	6	-	Arabidopsis thaliana	MYC binding site	MYC binding site
Mol003500	Box 4	ATTAAT	93	6	+	Petroselinum crispum	part of a conserved DNA module involved in light responsiveness	light responsive
Mol003500	Box 4	ATTAAT	166	6	+	Petroselinum crispum	part of a conserved DNA module involved in light responsiveness	light responsive
Mol003500	Box 4	ATTAAT	177	6	+	Petroselinum crispum	part of a conserved DNA module involved in light responsiveness	light responsive
Mol003500	Box 4	ATTAAT	1304	6	-	Petroselinum crispum	part of a conserved DNA module involved in light responsiveness	light responsive
Mol003500	Box 4	ATTAAT	1828	6	-	Petroselinum crispum	part of a conserved DNA module involved in light responsiveness	light responsive
Mol003500	TCT-motif	TCTTAC	201	6	+	Arabidopsis thaliana	part of a light responsive element	light responsive
Mol003500	TCT-motif	TCTTAC	792	6	-	Arabidopsis thaliana	part of a light responsive element	light responsive
Mol003500	TCT-motif	TCTTAC	1362	6	+	Arabidopsis thaliana	part of a light responsive element	light responsive
Mol003500	TC-rich repeats	ATTCTCTAAC	1710	9	+	Nicotiana tabacum	cis-acting element involved in defense and stress responsiveness	defense and stress responsive
Mol003500	TCA	TCATCTTCAT	183	9	+	Pisum sativum	cis-acting element involved in salicylic acid responsiveness	salicylic acid responsive
Mol003500	O2-site	GATGA(C/T)(A/G)TG(A/G)	154	8	-	Zea mays	cis-acting regulatory element involved in zein metabolism regulation	metabolism regulation
Mol003500	G-box	CACGAC	1412	6	+	Zea mays	cis-acting regulatory element involved in light responsiveness	light responsive
Mol003500	TCA-element	TCAGAAGAGG	595	9	-	Brassica oleracea	cis-acting element involved in salicylic acid responsiveness	salicylic acid responsive
Mol003500	CGTCA-motif	CGTCA	834	5	+	Hordeum vulgare	cis-acting regulatory element involved in the MeJA-responsiveness	methyl jasmonate responsive
Mol003500	GA-motif	ATAGATAA	688	8	-	Arabidopsis thaliana	part of a light responsive element	light responsive
Mol003500	WUN-motif	AAATTACT	892	8	-	Nicotiana glutinosa	wound-responsive element	wound responsive element
Mol003500	TGACG-motif	TGACG	834	5	-	Hordeum vulgare	cis-acting regulatory element involved in the MeJA-responsiveness	methyl jasmonate responsive
Mol003500	as-1	TGACG	834	5	-	Arabidopsis thaliana	MeJA responsive	methyl jasmonate responsive
Mol003500	ATCT-motif	AATCTAATCC	564	9	-	Pisum sativum	part of a conserved DNA module involved in light responsiveness	light responsive
Mol004359	GT1-motif	GGTTAA	899	6	-	Arabidopsis thaliana	light responsive element	light responsive
Mol004359	GATA-motif	GATAGGG	1323	7	+	Pisum sativum	part of a light responsive element	light responsive
Mol004359	GATA-motif	GATAGGA	1886	7	-	Arabidopsis thaliana	part of a light responsive element	light responsive
Mol004359	ABRE	AACCCGG	710	7	+	Arabidopsis thaliana	cis-acting element involved in the abscisic acid responsiveness	abscisic acid responsive
Mol004359	TCA	TCATCTTCAT	479	9	-	Pisum sativum	cis-acting element involved in salicylic acid responsiveness	salicylic acid responsive
Mol004359	TCA	TCATCTTCAT	1486	9	+	Pisum sativum	cis-acting element involved in salicylic acid responsiveness	salicylic acid responsive
Mol004359	TCT-motif	TCTTAC	1879	6	+	Arabidopsis thaliana	part of a light responsive element	light responsive
Mol004359	MYB	CAACCA	878	6	-	Arabidopsis thaliana	MYB binding site	MYB binding site
Mol004359	MYB	TAACCA	1199	6	-	Arabidopsis thaliana	MYB binding site	MYB binding site
Mol004359	MYB	CAACCA	1504	6	+	Arabidopsis thaliana	MYB binding site	MYB binding site
Mol004359	MYB	CAACCA	1943	6	+	Arabidopsis thaliana	MYB binding site	MYB binding site
Mol004359	Box 4	ATTAAT	321	6	+	Petroselinum crispum	part of a conserved DNA module involved in light responsiveness	light responsive
Mol004359	Box 4	ATTAAT	832	6	+	Petroselinum crispum	part of a conserved DNA module involved in light responsiveness	light responsive
Mol004359	Box 4	ATTAAT	995	6	+	Petroselinum crispum	part of a conserved DNA module involved in light responsiveness	light responsive
Mol004359	MYB-like sequence	TAACCA	1199	6	-	Arabidopsis thaliana	MYB binding site	MYB binding site
Mol004359	3-AF1 binding site	TAAGAGAGGAA	1596	10	-	Solanum tuberosum	light responsive element	light responsive
Mol004359	MYC	CATGTG	418	6	-	Arabidopsis thaliana	MYC binding site	MYC binding site
Mol004359	MYC	CATGTG	628	6	-	Arabidopsis thaliana	MYC binding site	MYC binding site
Mol004359	MYC	CATGTG	1559	6	-	Arabidopsis thaliana	MYC binding site	MYC binding site
Mol004359	MYC	CATGTG	1829	6	+	Arabidopsis thaliana	MYC binding site	MYC binding site
Mol004359	W box	TTGACC	89	6	-	Arabidopsis thaliana	defence associated motif W-box	defense and stress responsive
Mol004359	W box	TTGACC	1732	6	+	Arabidopsis thaliana	defence associated motif W-box	defense and stress responsive
Mol004359	ACE	GACACGTATG	75	9	+	Petroselinum crispum	cis-acting element involved in light responsiveness	light responsive
Mol004359	ACE	CTAACGTATT	97	9	+	Petroselinum crispum	cis-acting element involved in light responsiveness	light responsive
Mol004359	circadian	CAAAGATATC	1314	9	-	Lycopersicon esculentum	cis-acting regulatory element involved in circadian control	circadian control
Mol004359	TATC-box	TATCCCA	1379	7	+	Oryza sativa	cis-acting element involved in gibberellin-responsiveness	gibberellin responsive
Mol004359	LTR	CCGAAA	693	6	-	Hordeum vulgare	cis-acting element involved in low-temperature responsiveness	low temperature responsive
Mol004359	ATCT-motif	AATCTAATCC	1052	9	+	Pisum sativum	part of a conserved DNA module involved in light responsiveness	light responsive
Mol004359	CAT-box	GCCACT	1924	6	+	Arabidopsis thaliana	cis-acting regulatory element related to meristem expression	meristem expression
Mol004359	Myc	TCTCTTA	1600	7	+	Arabidopsis thaliana	MYC binding site	MYC binding site
Mol004359	I-box	GTATAAGGCC	343	9	-	Larix laricina	part of a light responsive element	light responsive
Mol004359	GCN4_motif	TGAGTCA	1118	7	+	Oryza sativa	cis-regulatory element involved in endosperm expression	endosperm expression
Mol004670	I-box	cGATAAGGCG	1696	9	+	Zea mays	part of a light responsive element	light responsive
Mol004670	TCA-element	CCATCTTTTT	778	9	+	Nicotiana tabacum	cis-acting element involved in salicylic acid responsiveness	salicylic acid responsive
Mol004670	TCA-element	CCATCTTTTT	1058	9	-	Nicotiana tabacum	cis-acting element involved in salicylic acid responsiveness	salicylic acid responsive
Mol004670	TCA-element	TCAGAAGAGG	1563	9	-	Brassica oleracea	cis-acting element involved in salicylic acid responsiveness	salicylic acid responsive
Mol004670	CGTCA-motif	CGTCA	727	5	+	Hordeum vulgare	cis-acting regulatory element involved in the MeJA-responsiveness	methyl jasmonate responsive
Mol004670	CGTCA-motif	CGTCA	1141	5	+	Hordeum vulgare	cis-acting regulatory element involved in the MeJA-responsiveness	methyl jasmonate responsive
Mol004670	CGTCA-motif	CGTCA	1152	5	-	Hordeum vulgare	cis-acting regulatory element involved in the MeJA-responsiveness	methyl jasmonate responsive
Mol004670	CGTCA-motif	CGTCA	1924	5	-	Hordeum vulgare	cis-acting regulatory element involved in the MeJA-responsiveness	methyl jasmonate responsive
Mol004670	Myc	TCTCTTA	411	7	-	Arabidopsis thaliana	MYC binding site	MYC binding site
Mol004670	P-box	CCTTTTG	1765	7	-	Oryza sativa	gibberellin-responsive element	gibberellin responsive
Mol004670	WUN-motif	TTATTACAT	270	9	+	Nicotiana glutinosa	wound-responsive element	wound responsive element
Mol004670	DRE core	GCCGAC	1477	6	-	Arabidopsis thaliana	cis-acting element involved in dehydration, low-temp, salt stresses	low temperature responsive
Mol004670	DRE core	GCCGAC	1489	6	-	Arabidopsis thaliana	cis-acting element involved in dehydration, low-temp, salt stresses	low temperature responsive
Mol004670	LTR	CCGAAA	1695	6	+	Hordeum vulgare	cis-acting element involved in low-temperature responsiveness	low temperature responsive
Mol004670	TGACG-motif	TGACG	727	5	-	Hordeum vulgare	cis-acting regulatory element involved in the MeJA-responsiveness	methyl jasmonate responsive
Mol004670	TGACG-motif	TGACG	1141	5	-	Hordeum vulgare	cis-acting regulatory element involved in the MeJA-responsiveness	methyl jasmonate responsive
Mol004670	TGACG-motif	TGACG	1152	5	+	Hordeum vulgare	cis-acting regulatory element involved in the MeJA-responsiveness	methyl jasmonate responsive
Mol004670	TGACG-motif	TGACG	1924	5	+	Hordeum vulgare	cis-acting regulatory element involved in the MeJA-responsiveness	methyl jasmonate responsive
Mol004670	as-1	TGACG	727	5	-	Arabidopsis thaliana	MeJA responsive	methyl jasmonate responsive
Mol004670	as-1	TGACG	1141	5	-	Arabidopsis thaliana	MeJA responsive	methyl jasmonate responsive
Mol004670	as-1	TGACG	1152	5	+	Arabidopsis thaliana	MeJA responsive	methyl jasmonate responsive
Mol004670	as-1	TGACG	1924	5	+	Arabidopsis thaliana	MeJA responsive	methyl jasmonate responsive
Mol004670	G-Box	CACGTT	1829	6	-	Pisum sativum	cis-acting regulatory element involved in light responsiveness	light responsive
Mol004670	TGA-box	TGACGTAA	1152	8	+	Glycine max	part of an auxin-responsive element	auxin responsive
Mol004670	MYC	CATTTG	241	6	-	Arabidopsis thaliana	MYC binding site	MYC binding site
Mol004670	MYC	CATTTG	742	6	+	Arabidopsis thaliana	MYC binding site	MYC binding site
Mol004670	MYC	CATTTG	1388	6	+	Arabidopsis thaliana	MYC binding site	MYC binding site
Mol004670	W box	TTGACC	1557	6	-	Arabidopsis thaliana	defence associated motif W-box	defense and stress responsive
Mol004670	TCT-motif	TCTTAC	958	6	-	Arabidopsis thaliana	part of a light responsive element	light responsive
Mol004670	TCT-motif	TCTTAC	1131	6	-	Arabidopsis thaliana	part of a light responsive element	light responsive
Mol004670	Box 4	ATTAAT	221	6	+	Petroselinum crispum	part of a conserved DNA module involved in light responsiveness	light responsive
Mol004670	Box 4	ATTAAT	225	6	+	Petroselinum crispum	part of a conserved DNA module involved in light responsiveness	light responsive
Mol004670	Box 4	ATTAAT	731	6	+	Petroselinum crispum	part of a conserved DNA module involved in light responsiveness	light responsive
Mol004670	Box 4	ATTAAT	1004	6	-	Petroselinum crispum	part of a conserved DNA module involved in light responsiveness	light responsive
Mol004670	Box 4	ATTAAT	1381	6	-	Petroselinum crispum	part of a conserved DNA module involved in light responsiveness	light responsive
Mol004670	TGA-element	AACGAC	1090	6	-	Brassica oleracea	auxin-responsive element	auxin responsive
Mol004670	MYB	CAACCA	580	6	-	Arabidopsis thaliana	MYB binding site	MYB binding site
Mol004670	MYB	CAACCA	1278	6	+	Arabidopsis thaliana	MYB binding site	MYB binding site
Mol004670	TATC-box	TATCCCA	178	7	-	Oryza sativa	cis-acting element involved in gibberellin-responsiveness	gibberellin responsive
Mol004670	AT1-motif	AATTATTTTTTATT	339	13	+	Solanum tuberosum	part of a light responsive module	light responsive
Mol004670	ABRE	ACGTG	1830	5	+	Arabidopsis thaliana	cis-acting element involved in the abscisic acid responsiveness	abscisic acid responsive
Mol005445	ARE	AAACCA	1071	6	-	Zea mays	cis-acting regulatory element essential for the anaerobic induction	anaerobic induction
Mol005445	Myc	TCTCTTA	1319	7	-	Arabidopsis thaliana	MYC binding site	MYC binding site
Mol005445	TCA-element	CCATCTTTTT	45	9	-	Nicotiana tabacum	cis-acting element involved in salicylic acid responsiveness	salicylic acid responsive
Mol005445	WUN-motif	AAATTTCTT	203	9	+	Nicotiana glutinosa	wound-responsive element	wound responsive element
Mol005445	WUN-motif	AAATTTCTT	1414	9	+	Nicotiana glutinosa	wound-responsive element	wound responsive element
Mol005445	GCN4_motif	TGAGTCA	708	7	+	Oryza sativa	cis-regulatory element involved in endosperm expression	endosperm expression
Mol005445	AE-box	AGAAACTT	1568	8	+	Arabidopsis thaliana	part of a module for light response	light responsive
Mol005445	CAT-box	GCCACT	973	6	-	Arabidopsis thaliana	cis-acting regulatory element related to meristem expression	meristem expression
Mol005445	ATCT-motif	AATCTAATCC	1325	9	+	Pisum sativum	part of a conserved DNA module involved in light responsiveness	light responsive
Mol005445	MYB	CAACCA	790	6	-	Arabidopsis thaliana	MYB binding site	MYB binding site
Mol005445	MYB	TAACCA	1174	6	-	Arabidopsis thaliana	MYB binding site	MYB binding site
Mol005445	Box 4	ATTAAT	247	6	+	Petroselinum crispum	part of a conserved DNA module involved in light responsiveness	light responsive
Mol005445	Box 4	ATTAAT	373	6	+	Petroselinum crispum	part of a conserved DNA module involved in light responsiveness	light responsive
Mol005445	Box 4	ATTAAT	446	6	+	Petroselinum crispum	part of a conserved DNA module involved in light responsiveness	light responsive
Mol005445	Box 4	ATTAAT	457	6	+	Petroselinum crispum	part of a conserved DNA module involved in light responsiveness	light responsive
Mol005445	Box 4	ATTAAT	1213	6	-	Petroselinum crispum	part of a conserved DNA module involved in light responsiveness	light responsive
Mol005445	TCT-motif	TCTTAC	874	6	-	Arabidopsis thaliana	part of a light responsive element	light responsive
Mol005445	TCT-motif	TCTTAC	1585	6	-	Arabidopsis thaliana	part of a light responsive element	light responsive
Mol005445	TCT-motif	TCTTAC	1991	6	-	Arabidopsis thaliana	part of a light responsive element	light responsive
Mol005445	Myb	TAACTG	1106	6	-	Arabidopsis thaliana	MYB binding site	MYB binding site
Mol005445	MYB-like sequence	TAACCA	1174	6	-	Arabidopsis thaliana	MYB binding site	MYB binding site
Mol005445	W box	TTGACC	581	6	-	Arabidopsis thaliana	defence associated motif W-box	defense and stress responsive
Mol005445	DRE1	ACCGAGA	1231	7	+	Zea mays	cis-acting element involved in dehydration, low-temp, salt stresses	low temperature responsive
Mol005445	TC-rich repeats	GTTTTCTTAC	1991	9	-	Nicotiana tabacum	cis-acting element involved in defense and stress responsiveness	defense and stress responsive
Mol005445	TATC-box	TATCCCA	1268	7	-	Oryza sativa	cis-acting element involved in gibberellin-responsiveness	gibberellin responsive
Mol005445	AT1-motif	AATTATTTTTTATT	326	13	-	Solanum tuberosum	part of a light responsive module	light responsive
Mol005445	GT1-motif	GGTTAA	1175	6	+	Arabidopsis thaliana	light responsive element	light responsive
Mol005445	GATA-motif	AAGATAAGATT	1042	10	+	Arabidopsis thaliana	part of a light responsive element	light responsive
Mol005445	LAMP-element	CTTTATCA	104	8	-	Pisum sativum	part of a light responsive element	light responsive
Mol005445	TCA	TCATCTTCAT	758	9	-	Pisum sativum	cis-acting element involved in salicylic acid responsiveness	salicylic acid responsive
Mol005686	TATC-box	TATCCCA	1638	7	+	Oryza sativa	cis-acting element involved in gibberellin-responsiveness	gibberellin responsive
Mol005686	W box	TTGACC	1534	6	-	Arabidopsis thaliana	defence associated motif W-box	defense and stress responsive
Mol005686	MYC	CAATTG	438	6	+	Arabidopsis thaliana	MYC binding site	MYC binding site
Mol005686	MYC	CATTTG	1497	6	+	Arabidopsis thaliana	MYC binding site	MYC binding site
Mol005686	TCCC-motif	TCTCCCT	1722	7	+	Spinacia oleracea	part of a light responsive element	light responsive
Mol005686	MYB	CAACAG	378	6	+	Arabidopsis thaliana	MYB binding site	MYB binding site
Mol005686	TCT-motif	TCTTAC	1446	6	+	Arabidopsis thaliana	part of a light responsive element	light responsive
Mol005686	TGA-element	AACGAC	319	6	-	Brassica oleracea	auxin-responsive element	auxin responsive
Mol005686	TGA-element	AACGAC	453	6	+	Brassica oleracea	auxin-responsive element	auxin responsive
Mol005686	TCA	TCATCTTCAT	614	9	+	Pisum sativum	cis-acting element involved in salicylic acid responsiveness	salicylic acid responsive
Mol005686	ATC-motif	AGTAATCT	1609	8	+	Spinacia oleracea	part of a conserved DNA module involved in light responsiveness	light responsive
Mol005686	GATA-motif	GATAGGA	235	7	+	Arabidopsis thaliana	part of a light responsive element	light responsive
Mol005686	GATA-motif	GATAGGA	1635	7	-	Arabidopsis thaliana	part of a light responsive element	light responsive
Mol005686	GA-motif	ATAGATAA	1508	8	-	Arabidopsis thaliana	part of a light responsive element	light responsive
Mol005686	WUN-motif	AAATTTCTT	627	9	+	Nicotiana glutinosa	wound-responsive element	wound responsive element
Mol005686	WUN-motif	CCATTTCAA	1795	9	+	Nicotiana glutinosa	wound-responsive element	wound responsive element
Mol005686	I-box	AAGATAAGGCT	1504	10	-	Gossypium hirsutum	part of a light responsive element	light responsive
Mol005686	I-box	AGATAAGG	1506	8	-	Triticum aestivum	part of a light responsive element	light responsive
Mol005686	ARE	AAACCA	653	6	-	Zea mays	cis-acting regulatory element essential for the anaerobic induction	anaerobic induction
Mol005686	Myb-binding site	CAACAG	378	6	+	Nicotiana tabacum	MYB binding site	MYB binding site
Mol005686	CAT-box	GCCACT	1806	6	+	Arabidopsis thaliana	cis-acting regulatory element related to meristem expression	meristem expression
Mol005686	MSA-like	TCAAACGGT	1938	9	+	Catharanthus roseus	cis-acting element involved in cell cycle regulation	cell cycle regulation
Mol006779	P-box	CCTTTTG	947	7	+	Oryza sativa	gibberellin-responsive element	gibberellin responsive
Mol006779	P-box	CCTTTTG	1491	7	+	Oryza sativa	gibberellin-responsive element	gibberellin responsive
Mol006779	TCA-element	CCATCTTTTT	511	9	-	Nicotiana tabacum	cis-acting element involved in salicylic acid responsiveness	salicylic acid responsive
Mol006779	Myc	TCTCTTA	1450	7	-	Arabidopsis thaliana	MYC binding site	MYC binding site
Mol006779	MYB recognition site	CCGTTG	234	6	+	Arabidopsis thaliana	MYB binding site	MYB binding site
Mol006779	CGTCA-motif	CGTCA	271	5	+	Hordeum vulgare	cis-acting regulatory element involved in the MeJA-responsiveness	methyl jasmonate responsive
Mol006779	Myb-binding site	CAACAG	1707	6	-	Nicotiana tabacum	MYB binding site	MYB binding site
Mol006779	G-Box	CACGTT	657	6	-	Pisum sativum	cis-acting regulatory element involved in light responsiveness	light responsive
Mol006779	CAT-box	GCCACT	1825	6	+	Arabidopsis thaliana	cis-acting regulatory element related to meristem expression	meristem expression
Mol006779	AE-box	AGAAACTT	624	8	+	Arabidopsis thaliana	part of a module for light response	light responsive
Mol006779	TGACG-motif	TGACG	271	5	-	Hordeum vulgare	cis-acting regulatory element involved in the MeJA-responsiveness	methyl jasmonate responsive
Mol006779	as-1	TGACG	271	5	-	Arabidopsis thaliana	MeJA responsive	methyl jasmonate responsive
Mol006779	TC-rich repeats	GTTTTCTTAC	1099	9	-	Nicotiana tabacum	cis-acting element involved in defense and stress responsiveness	defense and stress responsive
Mol006779	Gap-box	CAAATGAA(A/G)A	743	9.5	-	Arabidopsis thaliana	part of a light responsive element	light responsive
Mol006779	MYC	CATGTG	49	6	+	Arabidopsis thaliana	MYC binding site	MYC binding site
Mol006779	MYC	CATTTG	284	6	-	Arabidopsis thaliana	MYC binding site	MYC binding site
Mol006779	MYC	CATTTG	560	6	+	Arabidopsis thaliana	MYC binding site	MYC binding site
Mol006779	MYC	CATTTG	747	6	+	Arabidopsis thaliana	MYC binding site	MYC binding site
Mol006779	MYC	CATTTG	1816	6	-	Arabidopsis thaliana	MYC binding site	MYC binding site
Mol006779	MYB-like sequence	TAACCA	568	6	+	Arabidopsis thaliana	MYB binding site	MYB binding site
Mol006779	MYB-like sequence	TAACCA	751	6	-	Arabidopsis thaliana	MYB binding site	MYB binding site
Mol006779	TGA-element	AACGAC	60	6	+	Brassica oleracea	auxin-responsive element	auxin responsive
Mol006779	MYB	TAACCA	568	6	+	Arabidopsis thaliana	MYB binding site	MYB binding site
Mol006779	MYB	TAACCA	751	6	-	Arabidopsis thaliana	MYB binding site	MYB binding site
Mol006779	MYB	CAACAG	1707	6	-	Arabidopsis thaliana	MYB binding site	MYB binding site
Mol006779	Box 4	ATTAAT	305	6	+	Petroselinum crispum	part of a conserved DNA module involved in light responsiveness	light responsive
Mol006779	Box 4	ATTAAT	908	6	+	Petroselinum crispum	part of a conserved DNA module involved in light responsiveness	light responsive
Mol006779	Myb	TAACTG	973	6	-	Arabidopsis thaliana	MYB binding site	MYB binding site
Mol006779	Myb	TAACTG	1704	6	+	Arabidopsis thaliana	MYB binding site	MYB binding site
Mol006779	TCA	TCATCTTCAT	69	9	+	Pisum sativum	cis-acting element involved in salicylic acid responsiveness	salicylic acid responsive
Mol006779	TCA	TCATCTTCAT	321	9	-	Pisum sativum	cis-acting element involved in salicylic acid responsiveness	salicylic acid responsive
Mol006779	TCA	TCATCTTCAT	1588	9	+	Pisum sativum	cis-acting element involved in salicylic acid responsiveness	salicylic acid responsive
Mol006779	LAMP-element	CTTTATCA	101	8	+	Pisum sativum	part of a light responsive element	light responsive
Mol006779	G-box	CACGTC	269	6	+	Zea mays	cis-acting regulatory element involved in light responsiveness	light responsive
Mol006779	G-box	CACGTC	1951	6	+	Zea mays	cis-acting regulatory element involved in light responsiveness	light responsive
Mol006779	O2-site	GATGACATGG	763	10	-	Zea mays	cis-acting regulatory element involved in zein metabolism regulation	metabolism regulation
Mol006779	ABRE	ACGTG	269	5	-	Arabidopsis thaliana	cis-acting element involved in the abscisic acid responsiveness	abscisic acid responsive
Mol006779	ABRE	ACGTG	658	5	+	Arabidopsis thaliana	cis-acting element involved in the abscisic acid responsiveness	abscisic acid responsive
Mol006779	ABRE	ACGTG	1951	5	-	Arabidopsis thaliana	cis-acting element involved in the abscisic acid responsiveness	abscisic acid responsive
Mol006779	GATA-motif	GATAGGA	1347	7	-	Arabidopsis thaliana	part of a light responsive element	light responsive
Mol006779	GATA-motif	GATAGGG	1634	7	+	Pisum sativum	part of a light responsive element	light responsive
Mol006804	MYC	CATGTG	1195	6	-	Arabidopsis thaliana	MYC binding site	MYC binding site
Mol006804	MYC	CATGTG	1197	6	+	Arabidopsis thaliana	MYC binding site	MYC binding site
Mol006804	MYC	CATGTG	1406	6	+	Arabidopsis thaliana	MYC binding site	MYC binding site
Mol006804	MYB-like sequence	TAACCA	1077	6	-	Arabidopsis thaliana	MYB binding site	MYB binding site
Mol006804	Box 4	ATTAAT	287	6	+	Petroselinum crispum	part of a conserved DNA module involved in light responsiveness	light responsive
Mol006804	Box 4	ATTAAT	303	6	+	Petroselinum crispum	part of a conserved DNA module involved in light responsiveness	light responsive
Mol006804	Box 4	ATTAAT	406	6	+	Petroselinum crispum	part of a conserved DNA module involved in light responsiveness	light responsive
Mol006804	Box 4	ATTAAT	499	6	+	Petroselinum crispum	part of a conserved DNA module involved in light responsiveness	light responsive
Mol006804	Box 4	ATTAAT	808	6	+	Petroselinum crispum	part of a conserved DNA module involved in light responsiveness	light responsive
Mol006804	Box 4	ATTAAT	847	6	+	Petroselinum crispum	part of a conserved DNA module involved in light responsiveness	light responsive
Mol006804	Box 4	ATTAAT	977	6	+	Petroselinum crispum	part of a conserved DNA module involved in light responsiveness	light responsive
Mol006804	Box 4	ATTAAT	1143	6	-	Petroselinum crispum	part of a conserved DNA module involved in light responsiveness	light responsive
Mol006804	Box 4	ATTAAT	1664	6	-	Petroselinum crispum	part of a conserved DNA module involved in light responsiveness	light responsive
Mol006804	Box 4	ATTAAT	1670	6	-	Petroselinum crispum	part of a conserved DNA module involved in light responsiveness	light responsive
Mol006804	MYB	CAACAG	12	6	-	Arabidopsis thaliana	MYB binding site	MYB binding site
Mol006804	MYB	TAACCA	1077	6	-	Arabidopsis thaliana	MYB binding site	MYB binding site
Mol006804	TC-rich repeats	ATTCTCTAAC	279	9	-	Nicotiana tabacum	cis-acting element involved in defense and stress responsiveness	defense and stress responsive
Mol006804	circadian	CAAAGATATC	1182	9	+	Lycopersicon esculentum	cis-acting regulatory element involved in circadian control	circadian control
Mol006804	GT1-motif	GGTTAAT	783	7	+	Avena sativa	light responsive element	light responsive
Mol006804	GT1-motif	GGTTAAT	1108	7	+	Avena sativa	light responsive element	light responsive
Mol006804	GT1-motif	GGTTAA	1135	6	-	Arabidopsis thaliana	light responsive element	light responsive
Mol006804	O2-site	GATGATGTGG	1805	9	-	Zea mays	cis-acting regulatory element involved in zein metabolism regulation	metabolism regulation
Mol006804	TCA-element	CCATCTTTTT	1866	9	+	Nicotiana tabacum	cis-acting element involved in salicylic acid responsiveness	salicylic acid responsive
Mol006804	GARE-motif	TCTGTTG	11	7	+	Brassica oleracea	gibberellin-responsive element	gibberellin responsive
Mol006804	ARE	AAACCA	650	6	-	Zea mays	cis-acting regulatory element essential for the anaerobic induction	anaerobic induction
Mol006804	ARE	AAACCA	1410	6	-	Zea mays	cis-acting regulatory element essential for the anaerobic induction	anaerobic induction
Mol006804	ARE	AAACCA	1822	6	+	Zea mays	cis-acting regulatory element essential for the anaerobic induction	anaerobic induction
Mol006804	Myc	TCTCTTA	527	7	-	Arabidopsis thaliana	MYC binding site	MYC binding site
Mol006804	Myc	TCTCTTA	1766	7	+	Arabidopsis thaliana	MYC binding site	MYC binding site
Mol006804	CGTCA-motif	CGTCA	224	5	-	Hordeum vulgare	cis-acting regulatory element involved in the MeJA-responsiveness	methyl jasmonate responsive
Mol006804	CGTCA-motif	CGTCA	1994	5	+	Hordeum vulgare	cis-acting regulatory element involved in the MeJA-responsiveness	methyl jasmonate responsive
Mol006804	WUN-motif	AAATTACT	941	8	+	Nicotiana glutinosa	wound-responsive element	wound responsive element
Mol006804	WUN-motif	AAATTTCTT	1034	9	+	Nicotiana glutinosa	wound-responsive element	wound responsive element
Mol006804	TGACG-motif	TGACG	224	5	+	Hordeum vulgare	cis-acting regulatory element involved in the MeJA-responsiveness	methyl jasmonate responsive
Mol006804	TGACG-motif	TGACG	1994	5	-	Hordeum vulgare	cis-acting regulatory element involved in the MeJA-responsiveness	methyl jasmonate responsive
Mol006804	chs-CMA1a	TTACTTAA	944	8	+	Daucus carota	part of a light responsive element	light responsive
Mol006804	chs-CMA1a	TTACTTAA	1119	8	+	Daucus carota	part of a light responsive element	light responsive
Mol006804	as-1	TGACG	224	5	+	Arabidopsis thaliana	MeJA responsive	methyl jasmonate responsive
Mol006804	as-1	TGACG	1994	5	-	Arabidopsis thaliana	MeJA responsive	methyl jasmonate responsive
Mol006804	Myb-binding site	CAACAG	12	6	-	Nicotiana tabacum	MYB binding site	MYB binding site
Mol006804	CAT-box	GCCACT	186	6	+	Arabidopsis thaliana	cis-acting regulatory element related to meristem expression	meristem expression
Mol007068	Myb-binding site	CAACAG	1982	6	-	Nicotiana tabacum	MYB binding site	MYB binding site
Mol007068	ATCT-motif	AATCTAATCC	920	9	+	Pisum sativum	part of a conserved DNA module involved in light responsiveness	light responsive
Mol007068	Myc	TCTCTTA	1193	7	-	Arabidopsis thaliana	MYC binding site	MYC binding site
Mol007068	Myc	TCTCTTA	1373	7	+	Arabidopsis thaliana	MYC binding site	MYC binding site
Mol007068	GCN4_motif	TGAGTCA	618	7	+	Oryza sativa	cis-regulatory element involved in endosperm expression	endosperm expression
Mol007068	GA-motif	ATAGATAA	1541	8	+	Arabidopsis thaliana	part of a light responsive element	light responsive
Mol007068	WUN-motif	TTATTACAT	1121	9	-	Nicotiana glutinosa	wound-responsive element	wound responsive element
Mol007068	ABRE	ACGTG	131	5	+	Arabidopsis thaliana	cis-acting element involved in the abscisic acid responsiveness	abscisic acid responsive
Mol007068	LAMP-element	CTTTATCA	488	8	+	Pisum sativum	part of a light responsive element	light responsive
Mol007068	TCA	TCATCTTCAT	622	9	+	Pisum sativum	cis-acting element involved in salicylic acid responsiveness	salicylic acid responsive
Mol007068	G-box	CACGTC	130	6	-	Zea mays	cis-acting regulatory element involved in light responsiveness	light responsive
Mol007068	O2-site	GATGATGTGG	1688	9	+	Zea mays	cis-acting regulatory element involved in zein metabolism regulation	metabolism regulation
Mol007068	MYC	CATTTG	614	6	+	Arabidopsis thaliana	MYC binding site	MYC binding site
Mol007068	MYC	CATTTG	931	6	-	Arabidopsis thaliana	MYC binding site	MYC binding site
Mol007068	MYC	CATTTG	945	6	+	Arabidopsis thaliana	MYC binding site	MYC binding site
Mol007068	MYC	CAATTG	1306	6	-	Arabidopsis thaliana	MYC binding site	MYC binding site
Mol007068	Myb	TAACTG	1166	6	+	Arabidopsis thaliana	MYB binding site	MYB binding site
Mol007068	Myb	TAACTG	1954	6	-	Arabidopsis thaliana	MYB binding site	MYB binding site
Mol007068	MYB	CAACCA	700	6	+	Arabidopsis thaliana	MYB binding site	MYB binding site
Mol007068	MYB	CAACAG	1982	6	-	Arabidopsis thaliana	MYB binding site	MYB binding site
Mol007068	Box 4	ATTAAT	57	6	+	Petroselinum crispum	part of a conserved DNA module involved in light responsiveness	light responsive
Mol007068	Box 4	ATTAAT	814	6	+	Petroselinum crispum	part of a conserved DNA module involved in light responsiveness	light responsive
Mol007068	Box 4	ATTAAT	1768	6	-	Petroselinum crispum	part of a conserved DNA module involved in light responsiveness	light responsive
Mol007068	Box 4	ATTAAT	1825	6	-	Petroselinum crispum	part of a conserved DNA module involved in light responsiveness	light responsive
Mol007068	TCT-motif	TCTTAC	153	6	-	Arabidopsis thaliana	part of a light responsive element	light responsive
Mol007068	TCT-motif	TCTTAC	1748	6	+	Arabidopsis thaliana	part of a light responsive element	light responsive
Mol007326	ARE	AAACCA	1059	6	-	Zea mays	cis-acting regulatory element essential for the anaerobic induction	anaerobic induction
Mol007326	Box 4	ATTAAT	247	6	+	Petroselinum crispum	part of a conserved DNA module involved in light responsiveness	light responsive
Mol007326	CGTCA-motif	CGTCA	1706	5	-	Hordeum vulgare	cis-acting regulatory element involved in the MeJA-responsiveness	methyl jasmonate responsive
Mol007326	CGTCA-motif	CGTCA	1739	5	-	Hordeum vulgare	cis-acting regulatory element involved in the MeJA-responsiveness	methyl jasmonate responsive
Mol007326	TCA-element	CCATCTTTTT	818	9	+	Nicotiana tabacum	cis-acting element involved in salicylic acid responsiveness	salicylic acid responsive
Mol007326	TCA-element	TCAGAAGAGG	1362	9	-	Brassica oleracea	cis-acting element involved in salicylic acid responsiveness	salicylic acid responsive
Mol007326	MYC	CATGTG	210	6	-	Arabidopsis thaliana	MYC binding site	MYC binding site
Mol007326	MYC	CATTTG	1222	6	-	Arabidopsis thaliana	MYC binding site	MYC binding site
Mol007326	WUN-motif	AAATTTCTT	286	9	+	Nicotiana glutinosa	wound-responsive element	wound responsive element
Mol007326	TC-rich repeats	GTTTTCTTAC	896	9	+	Nicotiana tabacum	cis-acting element involved in defense and stress responsiveness	defense and stress responsive
Mol007326	as-1	TGACG	1706	5	+	Arabidopsis thaliana	MeJA responsive	methyl jasmonate responsive
Mol007326	as-1	TGACG	1739	5	+	Arabidopsis thaliana	MeJA responsive	methyl jasmonate responsive
Mol007326	TGACG-motif	TGACG	1706	5	+	Hordeum vulgare	cis-acting regulatory element involved in the MeJA-responsiveness	methyl jasmonate responsive
Mol007326	TGACG-motif	TGACG	1739	5	+	Hordeum vulgare	cis-acting regulatory element involved in the MeJA-responsiveness	methyl jasmonate responsive
Mol007326	LTR	CCGAAA	62	6	-	Hordeum vulgare	cis-acting element involved in low-temperature responsiveness	low temperature responsive
Mol007326	LTR	CCGAAA	1805	6	+	Hordeum vulgare	cis-acting element involved in low-temperature responsiveness	low temperature responsive
Mol007326	O2-site	GATGA(C/T)(A/G)TG(A/G)	1066	8	-	Zea mays	cis-acting regulatory element involved in zein metabolism regulation	metabolism regulation
Mol007887	as-1	TGACG	472	5	-	Arabidopsis thaliana	MeJA responsive	methyl jasmonate responsive
Mol007887	as-1	TGACG	1190	5	-	Arabidopsis thaliana	MeJA responsive	methyl jasmonate responsive
Mol007887	TGACG-motif	TGACG	472	5	-	Hordeum vulgare	cis-acting regulatory element involved in the MeJA-responsiveness	methyl jasmonate responsive
Mol007887	TGACG-motif	TGACG	1190	5	-	Hordeum vulgare	cis-acting regulatory element involved in the MeJA-responsiveness	methyl jasmonate responsive
Mol007887	CAT-box	GCCACT	390	6	+	Arabidopsis thaliana	cis-acting regulatory element related to meristem expression	meristem expression
Mol007887	G-Box	CACGTT	304	6	+	Pisum sativum	cis-acting regulatory element involved in light responsiveness	light responsive
Mol007887	Myb-binding site	CAACAG	1771	6	+	Nicotiana tabacum	MYB binding site	MYB binding site
Mol007887	Myb-binding site	CAACAG	1977	6	+	Nicotiana tabacum	MYB binding site	MYB binding site
Mol007887	CGTCA-motif	CGTCA	472	5	+	Hordeum vulgare	cis-acting regulatory element involved in the MeJA-responsiveness	methyl jasmonate responsive
Mol007887	CGTCA-motif	CGTCA	1190	5	+	Hordeum vulgare	cis-acting regulatory element involved in the MeJA-responsiveness	methyl jasmonate responsive
Mol007887	GARE-motif	TCTGTTG	1771	7	-	Brassica oleracea	gibberellin-responsive element	gibberellin responsive
Mol007887	MYB recognition site	CCGTTG	187	6	+	Arabidopsis thaliana	MYB binding site	MYB binding site
Mol007887	ARE	AAACCA	437	6	+	Zea mays	cis-acting regulatory element essential for the anaerobic induction	anaerobic induction
Mol007887	ARE	AAACCA	1763	6	+	Zea mays	cis-acting regulatory element essential for the anaerobic induction	anaerobic induction
Mol007887	I-box	AAGATAAGGCT	1057	11	-	Gossypium hirsutum	part of a light responsive element	light responsive
Mol007887	I-box	AGATAAGG	1059	8	-	Triticum aestivum	part of a light responsive element	light responsive
Mol007887	TCA-element	CCATCTTTTT	818	9	+	Nicotiana tabacum	cis-acting element involved in salicylic acid responsiveness	salicylic acid responsive
Mol007887	WUN-motif	AAATTTCTT	683	9	+	Nicotiana glutinosa	wound-responsive element	wound responsive element
Mol007887	WUN-motif	TTATTACAT	1165	9	-	Nicotiana glutinosa	wound-responsive element	wound responsive element
Mol007887	GA-motif	ATAGATAA	696	8	+	Arabidopsis thaliana	part of a light responsive element	light responsive
Mol007887	GA-motif	ATAGATAA	1285	8	+	Arabidopsis thaliana	part of a light responsive element	light responsive
Mol007887	GA-motif	ATAGATAA	1862	8	+	Arabidopsis thaliana	part of a light responsive element	light responsive
Mol007887	DRE core	GCCGAC	94	6	+	Arabidopsis thaliana	cis-acting element involved in dehydration, low-temp, salt stresses	low temperature responsive
Mol007887	DRE core	GCCGAC	355	6	+	Arabidopsis thaliana	cis-acting element involved in dehydration, low-temp, salt stresses	low temperature responsive
Mol007887	GT1-motif	GGTTAAT	986	7	-	Avena sativa	light responsive element	light responsive
Mol007887	GT1-motif	GGTTAA	987	6	-	Arabidopsis thaliana	light responsive element	light responsive
Mol007887	GATA-motif	AAGGATAAGG	1814	9	-	Solanum tuberosum	part of a light responsive element	light responsive
Mol007887	ABRE	ACGTG	304	5	-	Arabidopsis thaliana	cis-acting element involved in the abscisic acid responsiveness	abscisic acid responsive
Mol007887	Box 4	ATTAAT	587	6	+	Petroselinum crispum	part of a conserved DNA module involved in light responsiveness	light responsive
Mol007887	Box 4	ATTAAT	1093	6	-	Petroselinum crispum	part of a conserved DNA module involved in light responsiveness	light responsive
Mol007887	Box 4	ATTAAT	1595	6	-	Petroselinum crispum	part of a conserved DNA module involved in light responsiveness	light responsive
Mol007887	Box 4	ATTAAT	1615	6	-	Petroselinum crispum	part of a conserved DNA module involved in light responsiveness	light responsive
Mol007887	TCT-motif	TCTTAC	625	6	-	Arabidopsis thaliana	part of a light responsive element	light responsive
Mol007887	TCT-motif	TCTTAC	1351	6	-	Arabidopsis thaliana	part of a light responsive element	light responsive
Mol007887	MYB	CAACCA	107	6	-	Arabidopsis thaliana	MYB binding site	MYB binding site
Mol007887	MYB	CAACCA	115	6	+	Arabidopsis thaliana	MYB binding site	MYB binding site
Mol007887	MYB	CAACCA	205	6	+	Arabidopsis thaliana	MYB binding site	MYB binding site
Mol007887	MYB	CAACAG	1771	6	+	Arabidopsis thaliana	MYB binding site	MYB binding site
Mol007887	MYB	CAACAG	1977	6	+	Arabidopsis thaliana	MYB binding site	MYB binding site
Mol007887	Myb	CAACTG	1030	6	-	Arabidopsis thaliana	MYB binding site	MYB binding site
Mol007887	MYC	CATGTG	7	6	-	Arabidopsis thaliana	MYC binding site	MYC binding site
Mol007887	MYC	CATTTG	1020	6	-	Arabidopsis thaliana	MYC binding site	MYC binding site
Mol007887	W box	TTGACC	18	6	-	Arabidopsis thaliana	defence associated motif W-box	defense and stress responsive
Mol007887	TC-rich repeats	GTTTTCTTAC	579	9	+	Nicotiana tabacum	cis-acting element involved in defense and stress responsiveness	defense and stress responsive
Mol007887	TC-rich repeats	GTTTTCTTAC	1351	9	-	Nicotiana tabacum	cis-acting element involved in defense and stress responsiveness	defense and stress responsive
Mol007966	ABRE	ACGTG	1346	5	+	Arabidopsis thaliana	cis-acting element involved in the abscisic acid responsiveness	abscisic acid responsive
Mol007966	GATA-motif	GATAGGA	643	7	+	Arabidopsis thaliana	part of a light responsive element	light responsive
Mol007966	GATA-motif	AAGGATAAGG	1475	9	-	Solanum tuberosum	part of a light responsive element	light responsive
Mol007966	GC-motif	CCCCCG	1269	6	-	Zea mays	enhancer-like element involved in anoxic specific inducibility	anaerobic induction
Mol007966	GC-motif	CCCCCG	1465	6	+	Zea mays	enhancer-like element involved in anoxic specific inducibility	anaerobic induction
Mol007966	MYC	CATTTG	352	6	-	Arabidopsis thaliana	MYC binding site	MYC binding site
Mol007966	MYC	CATTTG	579	6	-	Arabidopsis thaliana	MYC binding site	MYC binding site
Mol007966	Box 4	ATTAAT	637	6	+	Petroselinum crispum	part of a conserved DNA module involved in light responsiveness	light responsive
Mol007966	Box 4	ATTAAT	921	6	+	Petroselinum crispum	part of a conserved DNA module involved in light responsiveness	light responsive
Mol007966	Box 4	ATTAAT	1510	6	-	Petroselinum crispum	part of a conserved DNA module involved in light responsiveness	light responsive
Mol007966	Myb	TAACTG	1597	6	+	Arabidopsis thaliana	MYB binding site	MYB binding site
Mol007966	ACA-motif	AATCACAACCATA	459	12	-	Arabidopsis thaliana	part of gapA in (gapA-CMA1) involved with light responsiveness	light responsive
Mol007966	circadian	CAAAGATATC	1350	9	-	Lycopersicon esculentum	cis-acting regulatory element involved in circadian control	circadian control
Mol007966	ACE	CTAACGTATT	435	9	-	Petroselinum crispum	cis-acting element involved in light responsiveness	light responsive
Mol007966	TGACG-motif	TGACG	114	5	-	Hordeum vulgare	cis-acting regulatory element involved in the MeJA-responsiveness	methyl jasmonate responsive
Mol007966	as-1	TGACG	114	5	-	Arabidopsis thaliana	MeJA responsive	methyl jasmonate responsive
Mol007966	G-Box	CACGTT	1345	6	-	Pisum sativum	cis-acting regulatory element involved in light responsiveness	light responsive
Mol007966	AE-box	AGAAACAA	1551	8	+	Arabidopsis thaliana	part of a module for light response	light responsive
Mol007966	AE-box	AGAAACAA	1664	8	+	Arabidopsis thaliana	part of a module for light response	light responsive
Mol007966	I-box	GTATAAGGCC	1964	10	-	Larix laricina	part of a light responsive element	light responsive
Mol007966	TCA-element	CCATCTTTTT	1455	9	+	Nicotiana tabacum	cis-acting element involved in salicylic acid responsiveness	salicylic acid responsive
Mol007966	CGTCA-motif	CGTCA	114	5	+	Hordeum vulgare	cis-acting regulatory element involved in the MeJA-responsiveness	methyl jasmonate responsive
Mol007966	ARE	AAACCA	266	6	+	Zea mays	cis-acting regulatory element essential for the anaerobic induction	anaerobic induction
Mol007966	ARE	AAACCA	1652	6	-	Zea mays	cis-acting regulatory element essential for the anaerobic induction	anaerobic induction
Mol007966	WUN-motif	TTATTACAT	688	9	+	Nicotiana glutinosa	wound-responsive element	wound responsive element
Mol007966	Sp1	GGGCGG	1471	6	-	Oryza sativa	light responsive element	light responsive
Mol007966	Sp1	GGGCGG	1960	6	+	Oryza sativa	light responsive element	light responsive
Mol008285	WUN-motif	AAATTACTA	399	9	-	Nicotiana glutinosa	wound-responsive element	wound responsive element
Mol008285	WUN-motif	AAATTACT	400	8	-	Nicotiana glutinosa	wound-responsive element	wound responsive element
Mol008285	TCA-element	CCATCTTTTT	1619	9	+	Nicotiana tabacum	cis-acting element involved in salicylic acid responsiveness	salicylic acid responsive
Mol008285	ARE	AAACCA	91	6	-	Zea mays	cis-acting regulatory element essential for the anaerobic induction	anaerobic induction
Mol008285	Myc	TCTCTTA	1247	7	+	Arabidopsis thaliana	MYC binding site	MYC binding site
Mol008285	CGTCA-motif	CGTCA	1932	5	-	Hordeum vulgare	cis-acting regulatory element involved in the MeJA-responsiveness	methyl jasmonate responsive
Mol008285	ATCT-motif	AATCTAATCC	482	9	+	Pisum sativum	part of a conserved DNA module involved in light responsiveness	light responsive
Mol008285	ATCT-motif	AATCTAATCC	1697	9	+	Pisum sativum	part of a conserved DNA module involved in light responsiveness	light responsive
Mol008285	TGACG-motif	TGACG	1932	5	+	Hordeum vulgare	cis-acting regulatory element involved in the MeJA-responsiveness	methyl jasmonate responsive
Mol008285	as-1	TGACG	1932	5	+	Arabidopsis thaliana	MeJA responsive	methyl jasmonate responsive
Mol008285	W box	TTGACC	678	6	-	Arabidopsis thaliana	defence associated motif W-box	defense and stress responsive
Mol008285	W box	TTGACC	1524	6	+	Arabidopsis thaliana	defence associated motif W-box	defense and stress responsive
Mol008285	Myb	TAACTG	1628	6	+	Arabidopsis thaliana	MYB binding site	MYB binding site
Mol008285	Box 4	ATTAAT	599	6	+	Petroselinum crispum	part of a conserved DNA module involved in light responsiveness	light responsive
Mol008285	Box 4	ATTAAT	759	6	+	Petroselinum crispum	part of a conserved DNA module involved in light responsiveness	light responsive
Mol008285	Box 4	ATTAAT	763	6	+	Petroselinum crispum	part of a conserved DNA module involved in light responsiveness	light responsive
Mol008285	Box 4	ATTAAT	769	6	+	Petroselinum crispum	part of a conserved DNA module involved in light responsiveness	light responsive
Mol008285	Box 4	ATTAAT	951	6	+	Petroselinum crispum	part of a conserved DNA module involved in light responsiveness	light responsive
Mol008285	Box 4	ATTAAT	1181	6	-	Petroselinum crispum	part of a conserved DNA module involved in light responsiveness	light responsive
Mol008285	Box 4	ATTAAT	1414	6	-	Petroselinum crispum	part of a conserved DNA module involved in light responsiveness	light responsive
Mol008285	Box 4	ATTAAT	1420	6	-	Petroselinum crispum	part of a conserved DNA module involved in light responsiveness	light responsive
Mol008285	TCT-motif	TCTTAC	1842	6	-	Arabidopsis thaliana	part of a light responsive element	light responsive
Mol008285	TCA	TCATCTTCAT	319	9	-	Pisum sativum	cis-acting element involved in salicylic acid responsiveness	salicylic acid responsive
Mol008285	ABRE	AACCCGG	1320	7	-	Arabidopsis thaliana	cis-acting element involved in the abscisic acid responsiveness	abscisic acid responsive
Mol008285	GT1-motif	GGTTAA	1387	6	-	Arabidopsis thaliana	light responsive element	light responsive
Mol008325	G-Box	CACGTT	107	6	-	Pisum sativum	cis-acting regulatory element involved in light responsiveness	light responsive
Mol008325	I-box	AGATAAGG	343	8	+	Triticum aestivum	part of a light responsive element	light responsive
Mol008325	ARE	AAACCA	1084	6	+	Zea mays	cis-acting regulatory element essential for the anaerobic induction	anaerobic induction
Mol008325	P-box	CCTTTTG	265	7	+	Oryza sativa	gibberellin-responsive element	gibberellin responsive
Mol008325	P-box	CCTTTTG	1396	7	+	Oryza sativa	gibberellin-responsive element	gibberellin responsive
Mol008325	ABRE3a	TACGTG	466	6	-	Zea mays	cis-acting element involved in the abscisic acid responsiveness	abscisic acid responsive
Mol008325	Sp1	GGGCGG	261	6	-	Oryza sativa	light responsive element	light responsive
Mol008325	ATC-motif	TGCTATCCA	1475	9	+	Pisum sativum	part of a conserved DNA module involved in light responsiveness	light responsive
Mol008325	ABRE4	CACGTA	466	6	+	Zea mays	cis-acting element involved in the abscisic acid responsiveness	abscisic acid responsive
Mol008325	ABRE	ACGTG	108	5	+	Arabidopsis thaliana	cis-acting element involved in the abscisic acid responsiveness	abscisic acid responsive
Mol008325	ABRE	ACGTG	466	5	-	Arabidopsis thaliana	cis-acting element involved in the abscisic acid responsiveness	abscisic acid responsive
Mol008325	GT1-motif	GGTTAA	459	6	-	Arabidopsis thaliana	light responsive element	light responsive
Mol008325	GATA-motif	GATAGGG	1877	7	+	Pisum sativum	part of a light responsive element	light responsive
Mol008325	G-box	GCCACGTGGA	105	9	-	Arabidopsis thaliana	cis-acting regulatory element involved in light responsiveness	light responsive
Mol008325	G-box	TACGTG	466	6	-	Arabidopsis thaliana	cis-acting regulatory element involved in light responsiveness	light responsive
Mol008325	MYC	CATGTG	146	6	+	Arabidopsis thaliana	MYC binding site	MYC binding site
Mol008325	MYC	CATGTG	248	6	-	Arabidopsis thaliana	MYC binding site	MYC binding site
Mol008325	MYC	CATGTG	833	6	+	Arabidopsis thaliana	MYC binding site	MYC binding site
Mol008325	MYC	CATGTG	854	6	+	Arabidopsis thaliana	MYC binding site	MYC binding site
Mol008325	MYC	CATGTG	1627	6	-	Arabidopsis thaliana	MYC binding site	MYC binding site
Mol008325	MYC	CATTTG	1899	6	+	Arabidopsis thaliana	MYC binding site	MYC binding site
Mol008325	GC-motif	CCCCCG	888	6	+	Zea mays	enhancer-like element involved in anoxic specific inducibility	anaerobic induction
Mol008325	W box	TTGACC	1902	6	+	Arabidopsis thaliana	defence associated motif W-box	defense and stress responsive
Mol008325	Box 4	ATTAAT	86	6	+	Petroselinum crispum	part of a conserved DNA module involved in light responsiveness	light responsive
Mol008325	Box 4	ATTAAT	276	6	+	Petroselinum crispum	part of a conserved DNA module involved in light responsiveness	light responsive
Mol008325	MYB	CAACCA	1618	6	+	Arabidopsis thaliana	MYB binding site	MYB binding site
Mol008325	MYB	CAACCA	1739	6	-	Arabidopsis thaliana	MYB binding site	MYB binding site
Mol008325	MYB	CAACCA	1976	6	+	Arabidopsis thaliana	MYB binding site	MYB binding site
Mol008325	Myb	TAACTG	605	6	-	Arabidopsis thaliana	MYB binding site	MYB binding site
Mol008325	Myb	TAACTG	999	6	+	Arabidopsis thaliana	MYB binding site	MYB binding site
Mol008325	Myb	TAACTG	1967	6	+	Arabidopsis thaliana	MYB binding site	MYB binding site
Mol008325	TC-rich repeats	GTTTTCTTAC	1031	9	+	Nicotiana tabacum	cis-acting element involved in defense and stress responsiveness	defense and stress responsive
Mol008498	G-Box	CACGTT	1164	6	+	Pisum sativum	cis-acting regulatory element involved in light responsiveness	light responsive
Mol008498	CAT-box	GCCACT	914	6	-	Arabidopsis thaliana	cis-acting regulatory element related to meristem expression	meristem expression
Mol008498	CAT-box	GCCACT	1926	6	+	Arabidopsis thaliana	cis-acting regulatory element related to meristem expression	meristem expression
Mol008498	AE-box	AGAAACTT	1390	8	-	Arabidopsis thaliana	part of a module for light response	light responsive
Mol008498	TATC-box	TATCCCA	87	7	+	Oryza sativa	cis-acting element involved in gibberellin-responsiveness	gibberellin responsive
Mol008498	TC-rich repeats	ATTCTCTAAC	433	9	-	Nicotiana tabacum	cis-acting element involved in defense and stress responsiveness	defense and stress responsive
Mol008498	circadian	CAAAGATATC	288	9	-	Lycopersicon esculentum	cis-acting regulatory element involved in circadian control	circadian control
Mol008498	Gap-box	CAAATGAA(A/G)A	777	9	+	Arabidopsis thaliana	part of a light responsive element	light responsive
Mol008498	MYC	CAATTG	205	6	+	Arabidopsis thaliana	MYC binding site	MYC binding site
Mol008498	MYC	CATTTG	777	6	-	Arabidopsis thaliana	MYC binding site	MYC binding site
Mol008498	MYC	CAATTG	1097	6	-	Arabidopsis thaliana	MYC binding site	MYC binding site
Mol008498	MYB-like sequence	TAACCA	311	6	+	Arabidopsis thaliana	MYB binding site	MYB binding site
Mol008498	MYB	TAACCA	311	6	+	Arabidopsis thaliana	MYB binding site	MYB binding site
Mol008498	Box 4	ATTAAT	429	6	+	Petroselinum crispum	part of a conserved DNA module involved in light responsiveness	light responsive
Mol008498	Box 4	ATTAAT	644	6	+	Petroselinum crispum	part of a conserved DNA module involved in light responsiveness	light responsive
Mol008498	Box 4	ATTAAT	1114	6	-	Petroselinum crispum	part of a conserved DNA module involved in light responsiveness	light responsive
Mol008498	Box 4	ATTAAT	1828	6	-	Petroselinum crispum	part of a conserved DNA module involved in light responsiveness	light responsive
Mol008498	Myb	CAACTG	492	6	+	Arabidopsis thaliana	MYB binding site	MYB binding site
Mol008498	Myb	TAACTG	1914	6	-	Arabidopsis thaliana	MYB binding site	MYB binding site
Mol008498	TCA	TCATCTTCAT	726	9	+	Pisum sativum	cis-acting element involved in salicylic acid responsiveness	salicylic acid responsive
Mol008498	TCA	TCATCTTCAT	735	9	+	Pisum sativum	cis-acting element involved in salicylic acid responsiveness	salicylic acid responsive
Mol008498	G-box	CACGAC	1848	6	+	Zea mays	cis-acting regulatory element involved in light responsiveness	light responsive
Mol008498	O2-site	GATGACATGG	327	9	-	Zea mays	cis-acting regulatory element involved in zein metabolism regulation	metabolism regulation
Mol008498	ABRE	ACGTG	1164	5	-	Arabidopsis thaliana	cis-acting element involved in the abscisic acid responsiveness	abscisic acid responsive
Mol008612	TCA	TCATCTTCAT	660	9	+	Pisum sativum	cis-acting element involved in salicylic acid responsiveness	salicylic acid responsive
Mol008612	O2-site	GATGA(C/T)(A/G)TG(A/G)	1543	8	-	Zea mays	cis-acting regulatory element involved in zein metabolism regulation	metabolism regulation
Mol008612	G-box	CACGTG	819	6	+	Arabidopsis thaliana	cis-acting regulatory element involved in light responsiveness	light responsive
Mol008612	G-box	TACGTG	869	6	-	Arabidopsis thaliana	cis-acting regulatory element involved in light responsiveness	light responsive
Mol008612	ABRE	CACGTG	819	6	+	Arabidopsis thaliana	cis-acting element involved in the abscisic acid responsiveness	abscisic acid responsive
Mol008612	ABRE	ACGTG	820	5	+	Arabidopsis thaliana	cis-acting element involved in the abscisic acid responsiveness	abscisic acid responsive
Mol008612	ABRE	ACGTG	869	5	-	Arabidopsis thaliana	cis-acting element involved in the abscisic acid responsiveness	abscisic acid responsive
Mol008612	ABRE4	CACGTA	869	6	+	Zea mays	cis-acting element involved in the abscisic acid responsiveness	abscisic acid responsive
Mol008612	GATA-motif	GATAGGA	1147	7	+	Arabidopsis thaliana	part of a light responsive element	light responsive
Mol008612	GATA-motif	GATAGGA	1844	7	+	Arabidopsis thaliana	part of a light responsive element	light responsive
Mol008612	TC-rich repeats	ATTCTCTAAC	270	9	-	Nicotiana tabacum	cis-acting element involved in defense and stress responsiveness	defense and stress responsive
Mol008612	DRE1	ACCGAGA	936	7	-	Zea mays	cis-acting element involved in dehydration, low-temp, salt stresses	low temperature responsive
Mol008612	MYC	CAATTG	187	6	+	Arabidopsis thaliana	MYC binding site	MYC binding site
Mol008612	MYC	CAATTG	290	6	+	Arabidopsis thaliana	MYC binding site	MYC binding site
Mol008612	MYC	CATTTG	542	6	+	Arabidopsis thaliana	MYC binding site	MYC binding site
Mol008612	MYC	CATTTG	603	6	+	Arabidopsis thaliana	MYC binding site	MYC binding site
Mol008612	MYC	CATGTG	1003	6	-	Arabidopsis thaliana	MYC binding site	MYC binding site
Mol008612	MYC	CATTTG	1651	6	-	Arabidopsis thaliana	MYC binding site	MYC binding site
Mol008612	MYB-like sequence	TAACCA	268	6	-	Arabidopsis thaliana	MYB binding site	MYB binding site
Mol008612	MYB	TAACCA	268	6	-	Arabidopsis thaliana	MYB binding site	MYB binding site
Mol008612	MYB	CAACAG	296	6	-	Arabidopsis thaliana	MYB binding site	MYB binding site
Mol008612	TCT-motif	TCTTAC	527	6	-	Arabidopsis thaliana	part of a light responsive element	light responsive
Mol008612	TCT-motif	TCTTAC	1856	6	-	Arabidopsis thaliana	part of a light responsive element	light responsive
Mol008612	G-Box	CACGTG	819	6	+	Pisum sativum	cis-acting regulatory element involved in light responsiveness	light responsive
Mol008612	Myb-binding site	CAACAG	296	6	-	Nicotiana tabacum	MYB binding site	MYB binding site
Mol008612	chs-CMA2a	TCACTTGA	1123	8	+	Petroselinum crispum	part of a light responsive element	light responsive
Mol008612	GCN4_motif	TGAGTCA	328	7	-	Oryza sativa	cis-regulatory element involved in endosperm expression	endosperm expression
Mol008612	WUN-motif	AAATTACT	1331	8	-	Nicotiana glutinosa	wound-responsive element	wound responsive element
Mol008612	ABRE3a	TACGTG	869	6	-	Zea mays	cis-acting element involved in the abscisic acid responsiveness	abscisic acid responsive
Mol008612	DRE core	GCCGAC	896	6	+	Arabidopsis thaliana	cis-acting element involved in dehydration, low-temp, salt stresses	low temperature responsive
Mol008612	ARE	AAACCA	105	6	-	Zea mays	cis-acting regulatory element essential for the anaerobic induction	anaerobic induction
Mol008731	GA-motif	ATAGATAA	1192	8	+	Arabidopsis thaliana	part of a light responsive element	light responsive
Mol008731	GCN4_motif	TGAGTCA	1491	7	+	Oryza sativa	cis-regulatory element involved in endosperm expression	endosperm expression
Mol008731	ARE	AAACCA	1669	6	+	Zea mays	cis-acting regulatory element essential for the anaerobic induction	anaerobic induction
Mol008731	ARE	AAACCA	1701	6	-	Zea mays	cis-acting regulatory element essential for the anaerobic induction	anaerobic induction
Mol008731	I-box	TGATAATGT	400	9	-	Solanum tuberosum	part of a light responsive element	light responsive
Mol008731	TCA-element	TCAGAAGAGG	1739	9	+	Brassica oleracea	cis-acting element involved in salicylic acid responsiveness	salicylic acid responsive
Mol008731	G-Box	CACGTT	1589	6	-	Pisum sativum	cis-acting regulatory element involved in light responsiveness	light responsive
Mol008731	circadian	CAAAGATATC	1129	9	-	Lycopersicon esculentum	cis-acting regulatory element involved in circadian control	circadian control
Mol008731	MYB	TAACCA	1584	6	-	Arabidopsis thaliana	MYB binding site	MYB binding site
Mol008731	MYB	CAACCA	1983	6	-	Arabidopsis thaliana	MYB binding site	MYB binding site
Mol008731	Box 4	ATTAAT	416	6	+	Petroselinum crispum	part of a conserved DNA module involved in light responsiveness	light responsive
Mol008731	Box 4	ATTAAT	420	6	+	Petroselinum crispum	part of a conserved DNA module involved in light responsiveness	light responsive
Mol008731	Box 4	ATTAAT	506	6	+	Petroselinum crispum	part of a conserved DNA module involved in light responsiveness	light responsive
Mol008731	Box 4	ATTAAT	1310	6	-	Petroselinum crispum	part of a conserved DNA module involved in light responsiveness	light responsive
Mol008731	Box 4	ATTAAT	1349	6	-	Petroselinum crispum	part of a conserved DNA module involved in light responsiveness	light responsive
Mol008731	Box 4	ATTAAT	1486	6	-	Petroselinum crispum	part of a conserved DNA module involved in light responsiveness	light responsive
Mol008731	3-AF1 binding site	TAAGAGAGGAA	680	10	+	Solanum tuberosum	light responsive element	light responsive
Mol008731	MYB-like sequence	TAACCA	1584	6	-	Arabidopsis thaliana	MYB binding site	MYB binding site
Mol008731	MYC	CATTTG	1653	6	+	Arabidopsis thaliana	MYC binding site	MYC binding site
Mol008731	W box	TTGACC	465	6	-	Arabidopsis thaliana	defence associated motif W-box	defense and stress responsive
Mol008731	O2-site	GATGA(C/T)(A/G)TG(A/G)	146	8	+	Zea mays	cis-acting regulatory element involved in zein metabolism regulation	metabolism regulation
Mol008731	TCA	TCATCTTCAT	1623	9	+	Pisum sativum	cis-acting element involved in salicylic acid responsiveness	salicylic acid responsive
Mol008731	GT1-motif	GGTTAAT	902	7	-	Avena sativa	light responsive element	light responsive
Mol008731	GT1-motif	GGTTAA	903	6	-	Arabidopsis thaliana	light responsive element	light responsive
Mol008731	GT1-motif	GGTTAA	1585	6	+	Arabidopsis thaliana	light responsive element	light responsive
Mol008731	ABRE	ACGTG	1590	5	+	Arabidopsis thaliana	cis-acting element involved in the abscisic acid responsiveness	abscisic acid responsive
Mol009044	G-box	TAACACGTAG	473	9	-	Brassica oleracea	cis-acting regulatory element involved in light responsiveness	light responsive
Mol009044	O2-site	GATGACATGG	1150	9	+	Zea mays	cis-acting regulatory element involved in zein metabolism regulation	metabolism regulation
Mol009044	TCA	TCATCTTCAT	1186	9	-	Pisum sativum	cis-acting element involved in salicylic acid responsiveness	salicylic acid responsive
Mol009044	GT1-motif	GGTTAA	94	6	+	Arabidopsis thaliana	light responsive element	light responsive
Mol009044	GT1-motif	GGTTAAT	1955	7	+	Avena sativa	light responsive element	light responsive
Mol009044	circadian	CAAAGATATC	979	9	-	Lycopersicon esculentum	cis-acting regulatory element involved in circadian control	circadian control
Mol009044	TC-rich repeats	GTTTTCTTAC	914	9	+	Nicotiana tabacum	cis-acting element involved in defense and stress responsiveness	defense and stress responsive
Mol009044	MYB	CAACCA	408	6	-	Arabidopsis thaliana	MYB binding site	MYB binding site
Mol009044	MYB	CAACCA	674	6	-	Arabidopsis thaliana	MYB binding site	MYB binding site
Mol009044	MYB	CAACCA	713	6	+	Arabidopsis thaliana	MYB binding site	MYB binding site
Mol009044	MYB	CAACCA	1052	6	-	Arabidopsis thaliana	MYB binding site	MYB binding site
Mol009044	MYB	TAACCA	1954	6	-	Arabidopsis thaliana	MYB binding site	MYB binding site
Mol009044	Box 4	ATTAAT	620	6	+	Petroselinum crispum	part of a conserved DNA module involved in light responsiveness	light responsive
Mol009044	Myb	TAACTG	888	6	+	Arabidopsis thaliana	MYB binding site	MYB binding site
Mol009044	Myb	TAACTG	1945	6	-	Arabidopsis thaliana	MYB binding site	MYB binding site
Mol009044	TCT-motif	TCTTAC	304	6	+	Arabidopsis thaliana	part of a light responsive element	light responsive
Mol009044	TCT-motif	TCTTAC	918	6	+	Arabidopsis thaliana	part of a light responsive element	light responsive
Mol009044	MYB-like sequence	TAACCA	1954	6	-	Arabidopsis thaliana	MYB binding site	MYB binding site
Mol009044	MYC	CATGTG	1342	6	+	Arabidopsis thaliana	MYC binding site	MYC binding site
Mol009044	MYC	CATGTG	1584	6	+	Arabidopsis thaliana	MYC binding site	MYC binding site
Mol009044	MYC	CATGTG	1700	6	-	Arabidopsis thaliana	MYC binding site	MYC binding site
Mol009044	W box	TTGACC	680	6	+	Arabidopsis thaliana	defence associated motif W-box	defense and stress responsive
Mol009044	AE-box	AGAAACAA	1028	8	+	Arabidopsis thaliana	part of a module for light response	light responsive
Mol009044	as-1	TGACG	1377	5	+	Arabidopsis thaliana	MeJA responsive	methyl jasmonate responsive
Mol009044	TGACG-motif	TGACG	1377	5	+	Hordeum vulgare	cis-acting regulatory element involved in the MeJA-responsiveness	methyl jasmonate responsive
Mol009044	LTR	CCGAAA	1722	6	-	Hordeum vulgare	cis-acting element involved in low-temperature responsiveness	low temperature responsive
Mol009044	WUN-motif	AAATTACT	114	8	-	Nicotiana glutinosa	wound-responsive element	wound responsive element
Mol009044	WUN-motif	AAATTTCTT	587	9	+	Nicotiana glutinosa	wound-responsive element	wound responsive element
Mol009044	CGTCA-motif	CGTCA	1377	5	-	Hordeum vulgare	cis-acting regulatory element involved in the MeJA-responsiveness	methyl jasmonate responsive
Mol009044	ARE	AAACCA	208	6	-	Zea mays	cis-acting regulatory element essential for the anaerobic induction	anaerobic induction
Mol009044	ARE	AAACCA	1303	6	-	Zea mays	cis-acting regulatory element essential for the anaerobic induction	anaerobic induction
Mol009044	TCA-element	CCATCTTTTT	718	9	-	Nicotiana tabacum	cis-acting element involved in salicylic acid responsiveness	salicylic acid responsive
Mol009494	ATCT-motif	AATCTAATCC	1785	9	+	Pisum sativum	part of a conserved DNA module involved in light responsiveness	light responsive
Mol009494	Myb-binding site	CAACAG	87	6	-	Nicotiana tabacum	MYB binding site	MYB binding site
Mol009494	Myb-binding site	CAACAG	1568	6	+	Nicotiana tabacum	MYB binding site	MYB binding site
Mol009494	as-1	TGACG	1852	5	-	Arabidopsis thaliana	MeJA responsive	methyl jasmonate responsive
Mol009494	LTR	CCGAAA	739	6	-	Hordeum vulgare	cis-acting element involved in low-temperature responsiveness	low temperature responsive
Mol009494	TGACG-motif	TGACG	1852	5	-	Hordeum vulgare	cis-acting regulatory element involved in the MeJA-responsiveness	methyl jasmonate responsive
Mol009494	GA-motif	ATAGATAA	352	8	+	Arabidopsis thaliana	part of a light responsive element	light responsive
Mol009494	WUN-motif	AAATTACT	1532	8	-	Nicotiana glutinosa	wound-responsive element	wound responsive element
Mol009494	chs-CMA2b	GAACCTACACAC	1761	11	+	Hordeum vulgare	part of a light responsive element	light responsive
Mol009494	Myc	TCTCTTA	1464	7	-	Arabidopsis thaliana	MYC binding site	MYC binding site
Mol009494	ARE	AAACCA	474	6	+	Zea mays	cis-acting regulatory element essential for the anaerobic induction	anaerobic induction
Mol009494	MYB recognition site	CCGTTG	1928	6	-	Arabidopsis thaliana	MYB binding site	MYB binding site
Mol009494	CGTCA-motif	CGTCA	1852	5	+	Hordeum vulgare	cis-acting regulatory element involved in the MeJA-responsiveness	methyl jasmonate responsive
Mol009494	O2-site	GATGA(C/T)(A/G)TG(A/G)	66	8	+	Zea mays	cis-acting regulatory element involved in zein metabolism regulation	metabolism regulation
Mol009494	O2-site	GATGATGTGG	1849	9	-	Zea mays	cis-acting regulatory element involved in zein metabolism regulation	metabolism regulation
Mol009494	G-box	CACGTC	1850	6	+	Zea mays	cis-acting regulatory element involved in light responsiveness	light responsive
Mol009494	G-box	CAGACGTGGCA	1935	10	-	Nicotiana plumbaginifolia	cis-acting regulatory element involved in light responsiveness	light responsive
Mol009494	G-box	CACGAC	1938	6	+	Zea mays	cis-acting regulatory element involved in light responsiveness	light responsive
Mol009494	GATA-motif	AAGATAAGATT	1442	10	+	Arabidopsis thaliana	part of a light responsive element	light responsive
Mol009494	GT1-motif	GGTTAA	1184	6	-	Arabidopsis thaliana	light responsive element	light responsive
Mol009494	ABRE	ACGTG	1850	5	-	Arabidopsis thaliana	cis-acting element involved in the abscisic acid responsiveness	abscisic acid responsive
Mol009494	TC-rich repeats	ATTCTCTAAC	1682	9	-	Nicotiana tabacum	cis-acting element involved in defense and stress responsiveness	defense and stress responsive
Mol009494	MYB-like sequence	TAACCA	1185	6	+	Arabidopsis thaliana	MYB binding site	MYB binding site
Mol009494	Box 4	ATTAAT	425	6	+	Petroselinum crispum	part of a conserved DNA module involved in light responsiveness	light responsive
Mol009494	Box 4	ATTAAT	490	6	+	Petroselinum crispum	part of a conserved DNA module involved in light responsiveness	light responsive
Mol009494	Box 4	ATTAAT	515	6	+	Petroselinum crispum	part of a conserved DNA module involved in light responsiveness	light responsive
Mol009494	Box 4	ATTAAT	519	6	+	Petroselinum crispum	part of a conserved DNA module involved in light responsiveness	light responsive
Mol009494	Box 4	ATTAAT	523	6	+	Petroselinum crispum	part of a conserved DNA module involved in light responsiveness	light responsive
Mol009494	Box 4	ATTAAT	619	6	+	Petroselinum crispum	part of a conserved DNA module involved in light responsiveness	light responsive
Mol009494	Box 4	ATTAAT	872	6	+	Petroselinum crispum	part of a conserved DNA module involved in light responsiveness	light responsive
Mol009494	Box 4	ATTAAT	1223	6	-	Petroselinum crispum	part of a conserved DNA module involved in light responsiveness	light responsive
Mol009494	Box 4	ATTAAT	1248	6	-	Petroselinum crispum	part of a conserved DNA module involved in light responsiveness	light responsive
Mol009494	Box 4	ATTAAT	1450	6	-	Petroselinum crispum	part of a conserved DNA module involved in light responsiveness	light responsive
Mol009494	Box 4	ATTAAT	1551	6	-	Petroselinum crispum	part of a conserved DNA module involved in light responsiveness	light responsive
Mol009494	MYB	CAACAG	87	6	-	Arabidopsis thaliana	MYB binding site	MYB binding site
Mol009494	MYB	TAACCA	1185	6	+	Arabidopsis thaliana	MYB binding site	MYB binding site
Mol009494	MYB	CAACAG	1568	6	+	Arabidopsis thaliana	MYB binding site	MYB binding site
Mol009494	TCT-motif	TCTTAC	126	6	-	Arabidopsis thaliana	part of a light responsive element	light responsive
Mol009494	DRE1	ACCGAGA	203	7	-	Zea mays	cis-acting element involved in dehydration, low-temp, salt stresses	low temperature responsive
Mol009494	MYC	CATGTG	1778	6	-	Arabidopsis thaliana	MYC binding site	MYC binding site
Mol009598	ARE	AAACCA	182	6	+	Zea mays	cis-acting regulatory element essential for the anaerobic induction	anaerobic induction
Mol009598	DRE core	GCCGAC	1994	6	+	Arabidopsis thaliana	cis-acting element involved in dehydration, low-temp, salt stresses	low temperature responsive
Mol009598	WUN-motif	CCATTTCAA	1011	9	-	Nicotiana glutinosa	wound-responsive element	wound responsive element
Mol009598	TCCC-motif	TCTCCCT	1933	7	+	Spinacia oleracea	part of a light responsive element	light responsive
Mol009598	TCT-motif	TCTTAC	18	6	+	Arabidopsis thaliana	part of a light responsive element	light responsive
Mol009598	Box 4	ATTAAT	32	6	+	Petroselinum crispum	part of a conserved DNA module involved in light responsiveness	light responsive
Mol009598	Box 4	ATTAAT	330	6	+	Petroselinum crispum	part of a conserved DNA module involved in light responsiveness	light responsive
Mol009598	Box 4	ATTAAT	432	6	+	Petroselinum crispum	part of a conserved DNA module involved in light responsiveness	light responsive
Mol009598	Box 4	ATTAAT	769	6	+	Petroselinum crispum	part of a conserved DNA module involved in light responsiveness	light responsive
Mol009598	Box 4	ATTAAT	799	6	+	Petroselinum crispum	part of a conserved DNA module involved in light responsiveness	light responsive
Mol009598	Box 4	ATTAAT	1061	6	-	Petroselinum crispum	part of a conserved DNA module involved in light responsiveness	light responsive
Mol009598	Box 4	ATTAAT	1065	6	-	Petroselinum crispum	part of a conserved DNA module involved in light responsiveness	light responsive
Mol009598	W box	TTGACC	66	6	+	Arabidopsis thaliana	defence associated motif W-box	defense and stress responsive
Mol009598	W box	TTGACC	920	6	+	Arabidopsis thaliana	defence associated motif W-box	defense and stress responsive
Mol009598	DRE1	ACCGAGA	58	7	+	Zea mays	cis-acting element involved in dehydration, low-temp, salt stresses	low temperature responsive
Mol009598	MYC	CATGTG	548	6	-	Arabidopsis thaliana	MYC binding site	MYC binding site
Mol009598	MYC	CATGTG	872	6	+	Arabidopsis thaliana	MYC binding site	MYC binding site
Mol009598	MYC	CATTTG	1570	6	-	Arabidopsis thaliana	MYC binding site	MYC binding site
Mol009598	circadian	CAAAGATATC	938	9	+	Lycopersicon esculentum	cis-acting regulatory element involved in circadian control	circadian control
Mol009598	circadian	CAAAGATATC	1152	9	-	Lycopersicon esculentum	cis-acting regulatory element involved in circadian control	circadian control
Mol009598	Pc-CMA2a	CAGCCAATCACAG	1979	12	+	Pisum sativum	part of a light responsive element	light responsive
Mol009598	AT1-motif	AATTATTTTTTATT	1050	13	+	Solanum tuberosum	part of a light responsive module	light responsive
Mol009598	GATA-motif	AAGATAAGATT	164	10	-	Arabidopsis thaliana	part of a light responsive element	light responsive
Mol009598	GATA-motif	AAGGATAAGG	363	9	-	Solanum tuberosum	part of a light responsive element	light responsive
Mol009598	GATA-motif	AAGATAAGATT	650	10	-	Arabidopsis thaliana	part of a light responsive element	light responsive
Mol009598	ABRE	GACACGTGGC	546	9	-	Triticum aestivum	cis-acting element involved in the abscisic acid responsiveness	abscisic acid responsive
Mol009598	G-box	ACACGTG(G/t)CACC	543	10.5	-	Lycopersicon esculentum	cis-acting regulatory element involved in light responsiveness	light responsive
Mol009598	G-box	tgACACGTGGCA	545	11	-	Lycopersicon esculentum	cis-acting regulatory element involved in light responsiveness	light responsive
Mol009598	O2-site	GATGACATGG	549	9	-	Zea mays	cis-acting regulatory element involved in zein metabolism regulation	metabolism regulation
Mol009598	O2-site	GATGA(C/T)(A/G)TG(A/G)	557	8.5	-	Zea mays	cis-acting regulatory element involved in zein metabolism regulation	metabolism regulation
Mol009630	Myb-binding site	CAACAG	339	6	+	Nicotiana tabacum	MYB binding site	MYB binding site
Mol009630	as-1	TGACG	310	5	-	Arabidopsis thaliana	MeJA responsive	methyl jasmonate responsive
Mol009630	LTR	CCGAAA	860	6	+	Hordeum vulgare	cis-acting element involved in low-temperature responsiveness	low temperature responsive
Mol009630	TGACG-motif	TGACG	310	5	-	Hordeum vulgare	cis-acting regulatory element involved in the MeJA-responsiveness	methyl jasmonate responsive
Mol009630	Sp1	GGGCGG	361	6	-	Oryza sativa	light responsive element	light responsive
Mol009630	DRE core	GCCGAC	1132	6	-	Arabidopsis thaliana	cis-acting element involved in dehydration, low-temp, salt stresses	low temperature responsive
Mol009630	ABRE3a	TACGTG	280	6	-	Zea mays	cis-acting element involved in the abscisic acid responsiveness	abscisic acid responsive
Mol009630	ABRE3a	TACGTG	648	6	-	Zea mays	cis-acting element involved in the abscisic acid responsiveness	abscisic acid responsive
Mol009630	ARE	AAACCA	1079	6	-	Zea mays	cis-acting regulatory element essential for the anaerobic induction	anaerobic induction
Mol009630	ARE	AAACCA	1094	6	+	Zea mays	cis-acting regulatory element essential for the anaerobic induction	anaerobic induction
Mol009630	CGTCA-motif	CGTCA	310	5	+	Hordeum vulgare	cis-acting regulatory element involved in the MeJA-responsiveness	methyl jasmonate responsive
Mol009630	I-box	TGATAATGT	1457	9	+	Solanum tuberosum	part of a light responsive element	light responsive
Mol009630	TCA	TCATCTTCAT	329	9	+	Pisum sativum	cis-acting element involved in salicylic acid responsiveness	salicylic acid responsive
Mol009630	G-box	CCACGTAA	279	8	+	Brassica napus	cis-acting regulatory element involved in light responsiveness	light responsive
Mol009630	G-box	TACGTG	280	6	-	Arabidopsis thaliana	cis-acting regulatory element involved in light responsiveness	light responsive
Mol009630	G-box	TACGTG	648	6	-	Arabidopsis thaliana	cis-acting regulatory element involved in light responsiveness	light responsive
Mol009630	O2-site	GATGA(C/T)(A/G)TG(A/G)	324	8	-	Zea mays	cis-acting regulatory element involved in zein metabolism regulation	metabolism regulation
Mol009630	ABRE	ACGTG	280	5	-	Arabidopsis thaliana	cis-acting element involved in the abscisic acid responsiveness	abscisic acid responsive
Mol009630	ABRE	ACGTG	648	5	-	Arabidopsis thaliana	cis-acting element involved in the abscisic acid responsiveness	abscisic acid responsive
Mol009630	ABRE4	CACGTA	280	6	+	Zea mays	cis-acting element involved in the abscisic acid responsiveness	abscisic acid responsive
Mol009630	ABRE4	CACGTA	648	6	+	Zea mays	cis-acting element involved in the abscisic acid responsiveness	abscisic acid responsive
Mol009630	TC-rich repeats	GTTTTCTTAC	584	9	-	Nicotiana tabacum	cis-acting element involved in defense and stress responsiveness	defense and stress responsive
Mol009630	TC-rich repeats	ATTCTCTAAC	1410	9	+	Nicotiana tabacum	cis-acting element involved in defense and stress responsiveness	defense and stress responsive
Mol009630	MYB	CAACAG	339	6	+	Arabidopsis thaliana	MYB binding site	MYB binding site
Mol009630	MYB	CAACCA	573	6	+	Arabidopsis thaliana	MYB binding site	MYB binding site
Mol009630	Myb	CAACTG	1722	6	+	Arabidopsis thaliana	MYB binding site	MYB binding site
Mol009630	TGA-element	AACGAC	1100	6	-	Brassica oleracea	auxin-responsive element	auxin responsive
Mol009630	Box 4	ATTAAT	1214	6	-	Petroselinum crispum	part of a conserved DNA module involved in light responsiveness	light responsive
Mol009630	Box 4	ATTAAT	1654	6	-	Petroselinum crispum	part of a conserved DNA module involved in light responsiveness	light responsive
Mol009630	DRE1	ACCGAGA	967	7	+	Zea mays	cis-acting element involved in dehydration, low-temp, salt stresses	low temperature responsive
Mol009630	MYC	CATTTG	893	6	-	Arabidopsis thaliana	MYC binding site	MYC binding site
Mol009630	MYC	CAATTG	1516	6	-	Arabidopsis thaliana	MYC binding site	MYC binding site
Mol009910	Box 4	ATTAAT	363	6	+	Petroselinum crispum	part of a conserved DNA module involved in light responsiveness	light responsive
Mol009910	Box 4	ATTAAT	588	6	+	Petroselinum crispum	part of a conserved DNA module involved in light responsiveness	light responsive
Mol009910	Box 4	ATTAAT	604	6	+	Petroselinum crispum	part of a conserved DNA module involved in light responsiveness	light responsive
Mol009910	Box 4	ATTAAT	883	6	+	Petroselinum crispum	part of a conserved DNA module involved in light responsiveness	light responsive
Mol009910	Box 4	ATTAAT	1484	6	-	Petroselinum crispum	part of a conserved DNA module involved in light responsiveness	light responsive
Mol009910	Box 4	ATTAAT	1533	6	-	Petroselinum crispum	part of a conserved DNA module involved in light responsiveness	light responsive
Mol009910	Box 4	ATTAAT	1684	6	-	Petroselinum crispum	part of a conserved DNA module involved in light responsiveness	light responsive
Mol009910	Box 4	ATTAAT	1872	6	-	Petroselinum crispum	part of a conserved DNA module involved in light responsiveness	light responsive
Mol009910	MYB	TAACCA	2	6	-	Arabidopsis thaliana	MYB binding site	MYB binding site
Mol009910	MYB	CAACCA	743	6	-	Arabidopsis thaliana	MYB binding site	MYB binding site
Mol009910	MYB	CAACAG	916	6	+	Arabidopsis thaliana	MYB binding site	MYB binding site
Mol009910	TCT-motif	TCTTAC	302	6	+	Arabidopsis thaliana	part of a light responsive element	light responsive
Mol009910	Myb	CAACTG	323	6	+	Arabidopsis thaliana	MYB binding site	MYB binding site
Mol009910	Myb	TAACTG	332	6	-	Arabidopsis thaliana	MYB binding site	MYB binding site
Mol009910	Myb	TAACTG	769	6	+	Arabidopsis thaliana	MYB binding site	MYB binding site
Mol009910	Myb	CAACTG	1779	6	+	Arabidopsis thaliana	MYB binding site	MYB binding site
Mol009910	MYB-like sequence	TAACCA	2	6	-	Arabidopsis thaliana	MYB binding site	MYB binding site
Mol009910	MYC	CATTTG	237	6	-	Arabidopsis thaliana	MYC binding site	MYC binding site
Mol009910	W box	TTGACC	746	6	+	Arabidopsis thaliana	defence associated motif W-box	defense and stress responsive
Mol009910	ACE	CTAACGTATT	160	9	+	Petroselinum crispum	cis-acting element involved in light responsiveness	light responsive
Mol009910	TC-rich repeats	ATTCTCTAAC	1789	9	+	Nicotiana tabacum	cis-acting element involved in defense and stress responsiveness	defense and stress responsive
Mol009910	GATA-motif	AAGATAAGATT	563	10	-	Arabidopsis thaliana	part of a light responsive element	light responsive
Mol009910	ABRE	ACGTG	1408	5	-	Arabidopsis thaliana	cis-acting element involved in the abscisic acid responsiveness	abscisic acid responsive
Mol009910	O2-site	GATGACATGG	782	9	-	Zea mays	cis-acting regulatory element involved in zein metabolism regulation	metabolism regulation
Mol009910	GARE-motif	TCTGTTG	916	7	-	Brassica oleracea	gibberellin-responsive element	gibberellin responsive
Mol009910	WUN-motif	AAATTACTA	154	9	+	Nicotiana glutinosa	wound-responsive element	wound responsive element
Mol009910	Myb-binding site	CAACAG	916	6	+	Nicotiana tabacum	MYB binding site	MYB binding site
Mol009910	G-Box	CACGTT	1408	6	+	Pisum sativum	cis-acting regulatory element involved in light responsiveness	light responsive
Mol010056	MYC	CATTTG	75	6	+	Arabidopsis thaliana	MYC binding site	MYC binding site
Mol010056	MYC	CATTTG	641	6	+	Arabidopsis thaliana	MYC binding site	MYC binding site
Mol010056	MYC	CAATTG	1062	6	-	Arabidopsis thaliana	MYC binding site	MYC binding site
Mol010056	MYC	CATGTG	1830	6	-	Arabidopsis thaliana	MYC binding site	MYC binding site
Mol010056	Box 4	ATTAAT	1288	6	-	Petroselinum crispum	part of a conserved DNA module involved in light responsiveness	light responsive
Mol010056	Box 4	ATTAAT	1491	6	-	Petroselinum crispum	part of a conserved DNA module involved in light responsiveness	light responsive
Mol010056	TGA-element	AACGAC	652	6	-	Brassica oleracea	auxin-responsive element	auxin responsive
Mol010056	TCT-motif	TCTTAC	507	6	+	Arabidopsis thaliana	part of a light responsive element	light responsive
Mol010056	MYB	CAACAG	1988	6	-	Arabidopsis thaliana	MYB binding site	MYB binding site
Mol010056	TC-rich repeats	GTTTTCTTAC	292	9	+	Nicotiana tabacum	cis-acting element involved in defense and stress responsiveness	defense and stress responsive
Mol010056	ATC-motif	AGTAATCT	1545	8	+	Spinacia oleracea	part of a conserved DNA module involved in light responsiveness	light responsive
Mol010056	ABRE	ACGTG	626	5	+	Arabidopsis thaliana	cis-acting element involved in the abscisic acid responsiveness	abscisic acid responsive
Mol010056	ABRE	GCAACGTGTC	1127	9	-	Hordeum vulgare	cis-acting element involved in the abscisic acid responsiveness	abscisic acid responsive
Mol010056	ABRE	CACGTG	1129	6	-	Arabidopsis thaliana	cis-acting element involved in the abscisic acid responsiveness	abscisic acid responsive
Mol010056	ABRE	ACGTG	1130	5	+	Arabidopsis thaliana	cis-acting element involved in the abscisic acid responsiveness	abscisic acid responsive
Mol010056	ABRE	ACGTG	1857	5	-	Arabidopsis thaliana	cis-acting element involved in the abscisic acid responsiveness	abscisic acid responsive
Mol010056	GT1-motif	GGTTAAT	1750	7	+	Avena sativa	light responsive element	light responsive
Mol010056	G-box	tgACACGTGGCA	1126	11	+	Lycopersicon esculentum	cis-acting regulatory element involved in light responsiveness	light responsive
Mol010056	G-box	ACACGTGGC	1128	9	+	Brassica napus	cis-acting regulatory element involved in light responsiveness	light responsive
Mol010056	G-box	CACGTG	1129	6	-	Arabidopsis thaliana	cis-acting regulatory element involved in light responsiveness	light responsive
Mol010056	G-box	CACGTC	1857	6	+	Zea mays	cis-acting regulatory element involved in light responsiveness	light responsive
Mol010056	LAMP-element	CTTTATCA	1903	8	-	Pisum sativum	part of a light responsive element	light responsive
Mol010056	I-box	cGATAAGGCG	561	9	+	Zea mays	part of a light responsive element	light responsive
Mol010056	I-box	cGATAAGGCG	582	9	+	Zea mays	part of a light responsive element	light responsive
Mol010056	CGTCA-motif	CGTCA	1029	5	+	Hordeum vulgare	cis-acting regulatory element involved in the MeJA-responsiveness	methyl jasmonate responsive
Mol010056	CGTCA-motif	CGTCA	1612	5	+	Hordeum vulgare	cis-acting regulatory element involved in the MeJA-responsiveness	methyl jasmonate responsive
Mol010056	CGTCA-motif	CGTCA	1773	5	+	Hordeum vulgare	cis-acting regulatory element involved in the MeJA-responsiveness	methyl jasmonate responsive
Mol010056	Myc	TCTCTTA	113	7	+	Arabidopsis thaliana	MYC binding site	MYC binding site
Mol010056	ARE	AAACCA	203	6	-	Zea mays	cis-acting regulatory element essential for the anaerobic induction	anaerobic induction
Mol010056	ARE	AAACCA	460	6	-	Zea mays	cis-acting regulatory element essential for the anaerobic induction	anaerobic induction
Mol010056	ARE	AAACCA	728	6	+	Zea mays	cis-acting regulatory element essential for the anaerobic induction	anaerobic induction
Mol010056	ARE	AAACCA	1839	6	+	Zea mays	cis-acting regulatory element essential for the anaerobic induction	anaerobic induction
Mol010056	GARE-motif	TCTGTTG	1987	7	+	Brassica oleracea	gibberellin-responsive element	gibberellin responsive
Mol010056	P-box	CCTTTTG	1032	7	-	Oryza sativa	gibberellin-responsive element	gibberellin responsive
Mol010056	P-box	CCTTTTG	1680	7	-	Oryza sativa	gibberellin-responsive element	gibberellin responsive
Mol010056	DRE core	GCCGAC	1715	6	-	Arabidopsis thaliana	cis-acting element involved in dehydration, low-temp, salt stresses	low temperature responsive
Mol010056	TGACG-motif	TGACG	1029	5	-	Hordeum vulgare	cis-acting regulatory element involved in the MeJA-responsiveness	methyl jasmonate responsive
Mol010056	TGACG-motif	TGACG	1612	5	-	Hordeum vulgare	cis-acting regulatory element involved in the MeJA-responsiveness	methyl jasmonate responsive
Mol010056	TGACG-motif	TGACG	1773	5	-	Hordeum vulgare	cis-acting regulatory element involved in the MeJA-responsiveness	methyl jasmonate responsive
Mol010056	as-1	TGACG	1029	5	-	Arabidopsis thaliana	MeJA responsive	methyl jasmonate responsive
Mol010056	as-1	TGACG	1612	5	-	Arabidopsis thaliana	MeJA responsive	methyl jasmonate responsive
Mol010056	as-1	TGACG	1773	5	-	Arabidopsis thaliana	MeJA responsive	methyl jasmonate responsive
Mol010056	Myb-binding site	CAACAG	1988	6	-	Nicotiana tabacum	MYB binding site	MYB binding site
Mol010056	G-Box	CACGTT	625	6	-	Pisum sativum	cis-acting regulatory element involved in light responsiveness	light responsive
Mol010056	G-Box	CACGTG	1129	6	-	Pisum sativum	cis-acting regulatory element involved in light responsiveness	light responsive
Mol010057	MYB-like sequence	TAACCA	284	6	+	Arabidopsis thaliana	MYB binding site	MYB binding site
Mol010057	Myb	TAACTG	490	6	-	Arabidopsis thaliana	MYB binding site	MYB binding site
Mol010057	MYB	TAACCA	284	6	+	Arabidopsis thaliana	MYB binding site	MYB binding site
Mol010057	TCT-motif	TCTTAC	872	6	+	Arabidopsis thaliana	part of a light responsive element	light responsive
Mol010057	Box 4	ATTAAT	10	6	+	Petroselinum crispum	part of a conserved DNA module involved in light responsiveness	light responsive
Mol010057	Box 4	ATTAAT	347	6	+	Petroselinum crispum	part of a conserved DNA module involved in light responsiveness	light responsive
Mol010057	Box 4	ATTAAT	439	6	+	Petroselinum crispum	part of a conserved DNA module involved in light responsiveness	light responsive
Mol010057	Box 4	ATTAAT	1221	6	-	Petroselinum crispum	part of a conserved DNA module involved in light responsiveness	light responsive
Mol010057	TGA-element	AACGAC	1248	6	+	Brassica oleracea	auxin-responsive element	auxin responsive
Mol010057	TGA-element	AACGAC	1556	6	+	Brassica oleracea	auxin-responsive element	auxin responsive
Mol010057	DRE1	ACCGAGA	1477	7	-	Zea mays	cis-acting element involved in dehydration, low-temp, salt stresses	low temperature responsive
Mol010057	MYC	CATTTG	1853	6	+	Arabidopsis thaliana	MYC binding site	MYC binding site
Mol010057	ACE	GACACGTATG	1263	9	-	Petroselinum crispum	cis-acting element involved in light responsiveness	light responsive
Mol010057	AT1-motif	AATTATTTTTTATT	804	13	+	Solanum tuberosum	part of a light responsive module	light responsive
Mol010057	GATA-motif	GATAGGA	858	7	-	Arabidopsis thaliana	part of a light responsive element	light responsive
Mol010057	GT1-motif	GGTTAA	283	6	-	Arabidopsis thaliana	light responsive element	light responsive
Mol010057	ABRE	TACGTGTC	1265	8	+	Oryza sativa	cis-acting element involved in the abscisic acid responsiveness	abscisic acid responsive
Mol010057	ABRE	ACGTG	1266	5	+	Arabidopsis thaliana	cis-acting element involved in the abscisic acid responsiveness	abscisic acid responsive
Mol010057	ABRE	CGCACGTGTC	1450	9	-	Hordeum vulgare	cis-acting element involved in the abscisic acid responsiveness	abscisic acid responsive
Mol010057	ABRE	CACGTG	1452	6	-	Arabidopsis thaliana	cis-acting element involved in the abscisic acid responsiveness	abscisic acid responsive
Mol010057	ABRE	ACGTG	1453	5	+	Arabidopsis thaliana	cis-acting element involved in the abscisic acid responsiveness	abscisic acid responsive
Mol010057	ABRE	ACGTG	1756	5	+	Arabidopsis thaliana	cis-acting element involved in the abscisic acid responsiveness	abscisic acid responsive
Mol010057	ATC-motif	AGTAATCT	168	8	-	Spinacia oleracea	part of a conserved DNA module involved in light responsiveness	light responsive
Mol010057	ABRE4	CACGTA	1265	6	-	Zea mays	cis-acting element involved in the abscisic acid responsiveness	abscisic acid responsive
Mol010057	ABRE4	CACGTA	1755	6	-	Zea mays	cis-acting element involved in the abscisic acid responsiveness	abscisic acid responsive
Mol010057	TCA	TCATCTTCAT	235	9	-	Pisum sativum	cis-acting element involved in salicylic acid responsiveness	salicylic acid responsive
Mol010057	TCA	TCATCTTCAT	588	9	+	Pisum sativum	cis-acting element involved in salicylic acid responsiveness	salicylic acid responsive
Mol010057	G-box	TACGTG	1265	6	+	Arabidopsis thaliana	cis-acting regulatory element involved in light responsiveness	light responsive
Mol010057	G-box	CACGTG	1452	6	-	Arabidopsis thaliana	cis-acting regulatory element involved in light responsiveness	light responsive
Mol010057	G-box	TACGTG	1755	6	+	Arabidopsis thaliana	cis-acting regulatory element involved in light responsiveness	light responsive
Mol010057	Myc	TCTCTTA	870	7	+	Arabidopsis thaliana	MYC binding site	MYC binding site
Mol010057	ARE	AAACCA	60	6	-	Zea mays	cis-acting regulatory element essential for the anaerobic induction	anaerobic induction
Mol010057	CGTCA-motif	CGTCA	1298	5	+	Hordeum vulgare	cis-acting regulatory element involved in the MeJA-responsiveness	methyl jasmonate responsive
Mol010057	AT~ABRE	TACGTGTC	1265	8	+	Arabidopsis thaliana	cis-acting element involved in the abscisic acid responsiveness	abscisic acid responsive
Mol010057	ABRE3a	TACGTG	1265	6	+	Zea mays	cis-acting element involved in the abscisic acid responsiveness	abscisic acid responsive
Mol010057	ABRE3a	TACGTG	1755	6	+	Zea mays	cis-acting element involved in the abscisic acid responsiveness	abscisic acid responsive
Mol010057	as-1	TGACG	1298	5	-	Arabidopsis thaliana	MeJA responsive	methyl jasmonate responsive
Mol010057	TGACG-motif	TGACG	1298	5	-	Hordeum vulgare	cis-acting regulatory element involved in the MeJA-responsiveness	methyl jasmonate responsive
Mol010057	G-Box	CACGTG	1452	6	-	Pisum sativum	cis-acting regulatory element involved in light responsiveness	light responsive
Mol010201	MYB	CAACCA	710	6	-	Arabidopsis thaliana	MYB binding site	MYB binding site
Mol010201	MYB	CAACCA	1935	6	+	Arabidopsis thaliana	MYB binding site	MYB binding site
Mol010201	Box 4	ATTAAT	604	6	+	Petroselinum crispum	part of a conserved DNA module involved in light responsiveness	light responsive
Mol010201	Box 4	ATTAAT	621	6	+	Petroselinum crispum	part of a conserved DNA module involved in light responsiveness	light responsive
Mol010201	Box 4	ATTAAT	666	6	+	Petroselinum crispum	part of a conserved DNA module involved in light responsiveness	light responsive
Mol010201	Box 4	ATTAAT	1185	6	-	Petroselinum crispum	part of a conserved DNA module involved in light responsiveness	light responsive
Mol010201	Box 4	ATTAAT	1193	6	-	Petroselinum crispum	part of a conserved DNA module involved in light responsiveness	light responsive
Mol010201	Box 4	ATTAAT	1303	6	-	Petroselinum crispum	part of a conserved DNA module involved in light responsiveness	light responsive
Mol010201	Box 4	ATTAAT	1513	6	-	Petroselinum crispum	part of a conserved DNA module involved in light responsiveness	light responsive
Mol010201	Box 4	ATTAAT	1555	6	-	Petroselinum crispum	part of a conserved DNA module involved in light responsiveness	light responsive
Mol010201	Box 4	ATTAAT	1561	6	-	Petroselinum crispum	part of a conserved DNA module involved in light responsiveness	light responsive
Mol010201	Box 4	ATTAAT	1565	6	-	Petroselinum crispum	part of a conserved DNA module involved in light responsiveness	light responsive
Mol010201	TGA-element	AACGAC	270	6	-	Brassica oleracea	auxin-responsive element	auxin responsive
Mol010201	Myb	TAACTG	1370	6	-	Arabidopsis thaliana	MYB binding site	MYB binding site
Mol010201	MYC	CATTTG	860	6	+	Arabidopsis thaliana	MYC binding site	MYC binding site
Mol010201	MYC	CAATTG	879	6	+	Arabidopsis thaliana	MYC binding site	MYC binding site
Mol010201	GT1-motif	GGTTAA	673	6	+	Arabidopsis thaliana	light responsive element	light responsive
Mol010201	GT1-motif	GGTTAA	1666	6	-	Arabidopsis thaliana	light responsive element	light responsive
Mol010201	GATA-motif	GATAGGG	1986	7	+	Pisum sativum	part of a light responsive element	light responsive
Mol010201	ATC-motif	AGCTATCCA	1201	9	-	Arabidopsis thaliana	part of a conserved DNA module involved in light responsiveness	light responsive
Mol010201	O2-site	GTTGACGTGA	715	9	+	Zea mays	cis-acting regulatory element involved in zein metabolism regulation	metabolism regulation
Mol010201	CGTCA-motif	CGTCA	1158	5	+	Hordeum vulgare	cis-acting regulatory element involved in the MeJA-responsiveness	methyl jasmonate responsive
Mol010201	TCA-element	CCATCTTTTT	207	9	+	Nicotiana tabacum	cis-acting element involved in salicylic acid responsiveness	salicylic acid responsive
Mol010201	P-box	CCTTTTG	387	7	-	Oryza sativa	gibberellin-responsive element	gibberellin responsive
Mol010201	GCN4_motif	TGAGTCA	1164	7	-	Oryza sativa	cis-regulatory element involved in endosperm expression	endosperm expression
Mol010201	as-1	TGACG	1158	5	-	Arabidopsis thaliana	MeJA responsive	methyl jasmonate responsive
Mol010201	TGACG-motif	TGACG	1158	5	-	Hordeum vulgare	cis-acting regulatory element involved in the MeJA-responsiveness	methyl jasmonate responsive
Mol010201	AE-box	AGAAACAA	928	8	-	Arabidopsis thaliana	part of a module for light response	light responsive
Mol010674	ATC-motif	AGTAATCT	257	8	+	Spinacia oleracea	part of a conserved DNA module involved in light responsiveness	light responsive
Mol010674	GT1-motif	GGTTAA	177	6	-	Arabidopsis thaliana	light responsive element	light responsive
Mol010674	GT1-motif	GTGTGTGAA	576	9	+	Solanum tuberosum	light responsive element	light responsive
Mol010674	GATA-motif	AAGGATAAGG	1906	9	-	Solanum tuberosum	part of a light responsive element	light responsive
Mol010674	O2-site	GTTGACGTGA	654	9	+	Zea mays	cis-acting regulatory element involved in zein metabolism regulation	metabolism regulation
Mol010674	MYC	CATGTG	47	6	-	Arabidopsis thaliana	MYC binding site	MYC binding site
Mol010674	MYC	CATGTG	880	6	-	Arabidopsis thaliana	MYC binding site	MYC binding site
Mol010674	MYC	CATGTG	913	6	+	Arabidopsis thaliana	MYC binding site	MYC binding site
Mol010674	MYC	CATTTG	992	6	+	Arabidopsis thaliana	MYC binding site	MYC binding site
Mol010674	MYC	CATGTG	1868	6	-	Arabidopsis thaliana	MYC binding site	MYC binding site
Mol010674	W box	TTGACC	1902	6	+	Arabidopsis thaliana	defence associated motif W-box	defense and stress responsive
Mol010674	Box 4	ATTAAT	1020	6	-	Petroselinum crispum	part of a conserved DNA module involved in light responsiveness	light responsive
Mol010674	Box 4	ATTAAT	1445	6	-	Petroselinum crispum	part of a conserved DNA module involved in light responsiveness	light responsive
Mol010674	Box 4	ATTAAT	1561	6	-	Petroselinum crispum	part of a conserved DNA module involved in light responsiveness	light responsive
Mol010674	Box 4	ATTAAT	1700	6	-	Petroselinum crispum	part of a conserved DNA module involved in light responsiveness	light responsive
Mol010674	Box 4	ATTAAT	1712	6	-	Petroselinum crispum	part of a conserved DNA module involved in light responsiveness	light responsive
Mol010674	MYB	CAACCA	1738	6	+	Arabidopsis thaliana	MYB binding site	MYB binding site
Mol010674	TCT-motif	TCTTAC	222	6	-	Arabidopsis thaliana	part of a light responsive element	light responsive
Mol010674	TCT-motif	TCTTAC	1176	6	+	Arabidopsis thaliana	part of a light responsive element	light responsive
Mol010674	TCT-motif	TCTTAC	1342	6	-	Arabidopsis thaliana	part of a light responsive element	light responsive
Mol010674	TC-rich repeats	GTTTTCTTAC	198	9	-	Nicotiana tabacum	cis-acting element involved in defense and stress responsiveness	defense and stress responsive
Mol010674	TGACG-motif	TGACG	1799	5	-	Hordeum vulgare	cis-acting regulatory element involved in the MeJA-responsiveness	methyl jasmonate responsive
Mol010674	as-1	TGACG	1799	5	-	Arabidopsis thaliana	MeJA responsive	methyl jasmonate responsive
Mol010674	AE-box	AGAAACAA	681	8	+	Arabidopsis thaliana	part of a module for light response	light responsive
Mol010674	CAT-box	GCCACT	54	6	-	Arabidopsis thaliana	cis-acting regulatory element related to meristem expression	meristem expression
Mol010674	TCA-element	CCATCTTTTT	1101	9	-	Nicotiana tabacum	cis-acting element involved in salicylic acid responsiveness	salicylic acid responsive
Mol010674	CGTCA-motif	CGTCA	1799	5	+	Hordeum vulgare	cis-acting regulatory element involved in the MeJA-responsiveness	methyl jasmonate responsive
Mol010674	WUN-motif	CAATTACAT	1350	9	+	Nicotiana glutinosa	wound-responsive element	wound responsive element
Mol010678	GATA-motif	AAGGATAAGG	1383	9	-	Solanum tuberosum	part of a light responsive element	light responsive
Mol010678	GT1-motif	GGTTAA	905	6	+	Arabidopsis thaliana	light responsive element	light responsive
Mol010678	ABRE	ACGTG	1479	5	-	Arabidopsis thaliana	cis-acting element involved in the abscisic acid responsiveness	abscisic acid responsive
Mol010678	ABRE	ACGTG	1855	5	-	Arabidopsis thaliana	cis-acting element involved in the abscisic acid responsiveness	abscisic acid responsive
Mol010678	ABRE4	CACGTA	1479	6	+	Zea mays	cis-acting element involved in the abscisic acid responsiveness	abscisic acid responsive
Mol010678	TCA	TCATCTTCAT	832	9	-	Pisum sativum	cis-acting element involved in salicylic acid responsiveness	salicylic acid responsive
Mol010678	G-box	TACGTG	1479	6	-	Arabidopsis thaliana	cis-acting regulatory element involved in light responsiveness	light responsive
Mol010678	O2-site	GATGATGTGG	1316	9	-	Zea mays	cis-acting regulatory element involved in zein metabolism regulation	metabolism regulation
Mol010678	TCT-motif	TCTTAC	984	6	+	Arabidopsis thaliana	part of a light responsive element	light responsive
Mol010678	MYB	CAACCA	1070	6	-	Arabidopsis thaliana	MYB binding site	MYB binding site
Mol010678	MYB	CAACCA	1343	6	-	Arabidopsis thaliana	MYB binding site	MYB binding site
Mol010678	Box 4	ATTAAT	360	6	+	Petroselinum crispum	part of a conserved DNA module involved in light responsiveness	light responsive
Mol010678	Box 4	ATTAAT	622	6	+	Petroselinum crispum	part of a conserved DNA module involved in light responsiveness	light responsive
Mol010678	Box 4	ATTAAT	753	6	+	Petroselinum crispum	part of a conserved DNA module involved in light responsiveness	light responsive
Mol010678	Box 4	ATTAAT	785	6	+	Petroselinum crispum	part of a conserved DNA module involved in light responsiveness	light responsive
Mol010678	Box 4	ATTAAT	1798	6	-	Petroselinum crispum	part of a conserved DNA module involved in light responsiveness	light responsive
Mol010678	MYC	CAATTG	989	6	+	Arabidopsis thaliana	MYC binding site	MYC binding site
Mol010678	MYC	CATTTG	1294	6	+	Arabidopsis thaliana	MYC binding site	MYC binding site
Mol010678	MYC	CATTTG	1621	6	-	Arabidopsis thaliana	MYC binding site	MYC binding site
Mol010678	as-1	TGACG	1055	5	-	Arabidopsis thaliana	MeJA responsive	methyl jasmonate responsive
Mol010678	as-1	TGACG	1301	5	-	Arabidopsis thaliana	MeJA responsive	methyl jasmonate responsive
Mol010678	TGACG-motif	TGACG	1055	5	-	Hordeum vulgare	cis-acting regulatory element involved in the MeJA-responsiveness	methyl jasmonate responsive
Mol010678	TGACG-motif	TGACG	1301	5	-	Hordeum vulgare	cis-acting regulatory element involved in the MeJA-responsiveness	methyl jasmonate responsive
Mol010678	LTR	CCGAAA	665	6	+	Hordeum vulgare	cis-acting element involved in low-temperature responsiveness	low temperature responsive
Mol010678	G-Box	CACGTT	1855	6	+	Pisum sativum	cis-acting regulatory element involved in light responsiveness	light responsive
Mol010678	Myc	TCTCTTA	683	7	+	Arabidopsis thaliana	MYC binding site	MYC binding site
Mol010678	ARE	AAACCA	1191	6	+	Zea mays	cis-acting regulatory element essential for the anaerobic induction	anaerobic induction
Mol010678	CGTCA-motif	CGTCA	1055	5	+	Hordeum vulgare	cis-acting regulatory element involved in the MeJA-responsiveness	methyl jasmonate responsive
Mol010678	CGTCA-motif	CGTCA	1301	5	+	Hordeum vulgare	cis-acting regulatory element involved in the MeJA-responsiveness	methyl jasmonate responsive
Mol010678	Sp1	GGGCGG	965	6	-	Oryza sativa	light responsive element	light responsive
Mol010678	ABRE3a	TACGTG	1479	6	-	Zea mays	cis-acting element involved in the abscisic acid responsiveness	abscisic acid responsive
Mol010678	WUN-motif	AAATTACTA	412	9	-	Nicotiana glutinosa	wound-responsive element	wound responsive element
Mol010678	WUN-motif	AAATTACT	413	8	-	Nicotiana glutinosa	wound-responsive element	wound responsive element
Mol010796	ABRE4	CACGTA	1449	6	+	Zea mays	cis-acting element involved in the abscisic acid responsiveness	abscisic acid responsive
Mol010796	ABRE	ACGTG	1449	5	-	Arabidopsis thaliana	cis-acting element involved in the abscisic acid responsiveness	abscisic acid responsive
Mol010796	ABRE	ACGTG	1524	5	+	Arabidopsis thaliana	cis-acting element involved in the abscisic acid responsiveness	abscisic acid responsive
Mol010796	GT1-motif	GGTTAA	1874	6	+	Arabidopsis thaliana	light responsive element	light responsive
Mol010796	G-box	TACGTG	1449	6	-	Arabidopsis thaliana	cis-acting regulatory element involved in light responsiveness	light responsive
Mol010796	G-box	CACGTC	1523	6	-	Zea mays	cis-acting regulatory element involved in light responsiveness	light responsive
Mol010796	LAMP-element	CTTTATCA	836	8	-	Pisum sativum	part of a light responsive element	light responsive
Mol010796	MYC	CATTTG	771	6	+	Arabidopsis thaliana	MYC binding site	MYC binding site
Mol010796	MYC	CATGTG	991	6	-	Arabidopsis thaliana	MYC binding site	MYC binding site
Mol010796	MYC	CATGTG	993	6	+	Arabidopsis thaliana	MYC binding site	MYC binding site
Mol010796	Myb	TAACTG	42	6	-	Arabidopsis thaliana	MYB binding site	MYB binding site
Mol010796	MYB	CAACAG	396	6	+	Arabidopsis thaliana	MYB binding site	MYB binding site
Mol010796	MYB	CAACAG	546	6	+	Arabidopsis thaliana	MYB binding site	MYB binding site
Mol010796	MYB	CAACAG	1742	6	-	Arabidopsis thaliana	MYB binding site	MYB binding site
Mol010796	TGA-element	AACGAC	1396	6	+	Brassica oleracea	auxin-responsive element	auxin responsive
Mol010796	Box 4	ATTAAT	126	6	+	Petroselinum crispum	part of a conserved DNA module involved in light responsiveness	light responsive
Mol010796	Box 4	ATTAAT	501	6	+	Petroselinum crispum	part of a conserved DNA module involved in light responsiveness	light responsive
Mol010796	Box 4	ATTAAT	902	6	+	Petroselinum crispum	part of a conserved DNA module involved in light responsiveness	light responsive
Mol010796	Box 4	ATTAAT	1051	6	-	Petroselinum crispum	part of a conserved DNA module involved in light responsiveness	light responsive
Mol010796	Box 4	ATTAAT	1128	6	-	Petroselinum crispum	part of a conserved DNA module involved in light responsiveness	light responsive
Mol010796	Box 4	ATTAAT	1160	6	-	Petroselinum crispum	part of a conserved DNA module involved in light responsiveness	light responsive
Mol010796	Box 4	ATTAAT	1180	6	-	Petroselinum crispum	part of a conserved DNA module involved in light responsiveness	light responsive
Mol010796	Box 4	ATTAAT	1324	6	-	Petroselinum crispum	part of a conserved DNA module involved in light responsiveness	light responsive
Mol010796	Box 4	ATTAAT	1689	6	-	Petroselinum crispum	part of a conserved DNA module involved in light responsiveness	light responsive
Mol010796	TCCC-motif	TCTCCCT	1974	7	-	Spinacia oleracea	part of a light responsive element	light responsive
Mol010796	AT1-motif	AATTATTTTTTATT	953	13	+	Solanum tuberosum	part of a light responsive module	light responsive
Mol010796	TGACG-motif	TGACG	1169	5	+	Hordeum vulgare	cis-acting regulatory element involved in the MeJA-responsiveness	methyl jasmonate responsive
Mol010796	TGACG-motif	TGACG	1289	5	+	Hordeum vulgare	cis-acting regulatory element involved in the MeJA-responsiveness	methyl jasmonate responsive
Mol010796	TGACG-motif	TGACG	1826	5	-	Hordeum vulgare	cis-acting regulatory element involved in the MeJA-responsiveness	methyl jasmonate responsive
Mol010796	as-1	TGACG	1169	5	+	Arabidopsis thaliana	MeJA responsive	methyl jasmonate responsive
Mol010796	as-1	TGACG	1289	5	+	Arabidopsis thaliana	MeJA responsive	methyl jasmonate responsive
Mol010796	as-1	TGACG	1826	5	-	Arabidopsis thaliana	MeJA responsive	methyl jasmonate responsive
Mol010796	Myb-binding site	CAACAG	396	6	+	Nicotiana tabacum	MYB binding site	MYB binding site
Mol010796	Myb-binding site	CAACAG	546	6	+	Nicotiana tabacum	MYB binding site	MYB binding site
Mol010796	Myb-binding site	CAACAG	1742	6	-	Nicotiana tabacum	MYB binding site	MYB binding site
Mol010796	AE-box	AGAAACAA	624	8	+	Arabidopsis thaliana	part of a module for light response	light responsive
Mol010796	ATCT-motif	AATCTAATCC	631	9	+	Pisum sativum	part of a conserved DNA module involved in light responsiveness	light responsive
Mol010796	I-box	cGATAAGGCG	1981	9	-	Zea mays	part of a light responsive element	light responsive
Mol010796	TCA-element	TCAGAAGAGG	1487	9	+	Brassica oleracea	cis-acting element involved in salicylic acid responsiveness	salicylic acid responsive
Mol010796	TCA-element	CCATCTTTTT	1892	9	-	Nicotiana tabacum	cis-acting element involved in salicylic acid responsiveness	salicylic acid responsive
Mol010796	CGTCA-motif	CGTCA	1169	5	-	Hordeum vulgare	cis-acting regulatory element involved in the MeJA-responsiveness	methyl jasmonate responsive
Mol010796	CGTCA-motif	CGTCA	1289	5	-	Hordeum vulgare	cis-acting regulatory element involved in the MeJA-responsiveness	methyl jasmonate responsive
Mol010796	CGTCA-motif	CGTCA	1826	5	+	Hordeum vulgare	cis-acting regulatory element involved in the MeJA-responsiveness	methyl jasmonate responsive
Mol010796	GARE-motif	TCTGTTG	1741	7	+	Brassica oleracea	gibberellin-responsive element	gibberellin responsive
Mol010796	ABRE3a	TACGTG	1449	6	-	Zea mays	cis-acting element involved in the abscisic acid responsiveness	abscisic acid responsive
Mol010796	DRE core	GCCGAC	1528	6	-	Arabidopsis thaliana	cis-acting element involved in dehydration, low-temp, salt stresses	low temperature responsive
Mol010796	DRE core	GCCGAC	1541	6	+	Arabidopsis thaliana	cis-acting element involved in dehydration, low-temp, salt stresses	low temperature responsive
Mol010796	DRE core	GCCGAC	1881	6	-	Arabidopsis thaliana	cis-acting element involved in dehydration, low-temp, salt stresses	low temperature responsive
Mol010796	DRE core	GCCGAC	1933	6	+	Arabidopsis thaliana	cis-acting element involved in dehydration, low-temp, salt stresses	low temperature responsive
Mol010796	GA-motif	ATAGATAA	884	8	-	Arabidopsis thaliana	part of a light responsive element	light responsive
Mol011076	circadian	CAAAGATATC	146	9	+	Lycopersicon esculentum	cis-acting regulatory element involved in circadian control	circadian control
Mol011076	circadian	CAAAGATATC	602	9	+	Lycopersicon esculentum	cis-acting regulatory element involved in circadian control	circadian control
Mol011076	W box	TTGACC	981	6	+	Arabidopsis thaliana	defence associated motif W-box	defense and stress responsive
Mol011076	GC-motif	CCCCCG	1978	6	+	Zea mays	enhancer-like element involved in anoxic specific inducibility	anaerobic induction
Mol011076	MYC	CATTTG	693	6	+	Arabidopsis thaliana	MYC binding site	MYC binding site
Mol011076	MYC	CATTTG	1786	6	-	Arabidopsis thaliana	MYC binding site	MYC binding site
Mol011076	MYB-like sequence	TAACCA	448	6	+	Arabidopsis thaliana	MYB binding site	MYB binding site
Mol011076	MYB-like sequence	TAACCA	897	6	+	Arabidopsis thaliana	MYB binding site	MYB binding site
Mol011076	Myb	CAACTG	471	6	+	Arabidopsis thaliana	MYB binding site	MYB binding site
Mol011076	MYB	TAACCA	448	6	+	Arabidopsis thaliana	MYB binding site	MYB binding site
Mol011076	MYB	CAACCA	770	6	-	Arabidopsis thaliana	MYB binding site	MYB binding site
Mol011076	MYB	TAACCA	897	6	+	Arabidopsis thaliana	MYB binding site	MYB binding site
Mol011076	MYB	CAACAG	978	6	-	Arabidopsis thaliana	MYB binding site	MYB binding site
Mol011076	MYB	CAACCA	1956	6	+	Arabidopsis thaliana	MYB binding site	MYB binding site
Mol011076	Box 4	ATTAAT	12	6	+	Petroselinum crispum	part of a conserved DNA module involved in light responsiveness	light responsive
Mol011076	Box 4	ATTAAT	56	6	+	Petroselinum crispum	part of a conserved DNA module involved in light responsiveness	light responsive
Mol011076	Box 4	ATTAAT	63	6	+	Petroselinum crispum	part of a conserved DNA module involved in light responsiveness	light responsive
Mol011076	Box 4	ATTAAT	556	6	+	Petroselinum crispum	part of a conserved DNA module involved in light responsiveness	light responsive
Mol011076	Box 4	ATTAAT	761	6	+	Petroselinum crispum	part of a conserved DNA module involved in light responsiveness	light responsive
Mol011076	Box 4	ATTAAT	872	6	+	Petroselinum crispum	part of a conserved DNA module involved in light responsiveness	light responsive
Mol011076	Box 4	ATTAAT	887	6	+	Petroselinum crispum	part of a conserved DNA module involved in light responsiveness	light responsive
Mol011076	Box 4	ATTAAT	1521	6	-	Petroselinum crispum	part of a conserved DNA module involved in light responsiveness	light responsive
Mol011076	Box 4	ATTAAT	1687	6	-	Petroselinum crispum	part of a conserved DNA module involved in light responsiveness	light responsive
Mol011076	Box 4	ATTAAT	1990	6	-	Petroselinum crispum	part of a conserved DNA module involved in light responsiveness	light responsive
Mol011076	TCT-motif	TCTTAC	1675	6	+	Arabidopsis thaliana	part of a light responsive element	light responsive
Mol011076	O2-site	GATGACATGG	645	9	+	Zea mays	cis-acting regulatory element involved in zein metabolism regulation	metabolism regulation
Mol011076	O2-site	GATGACATGG	1477	9	-	Zea mays	cis-acting regulatory element involved in zein metabolism regulation	metabolism regulation
Mol011076	GATA-motif	GATAGGA	304	7	-	Arabidopsis thaliana	part of a light responsive element	light responsive
Mol011076	GATA-motif	AAGGATAAGG	1905	9	-	Solanum tuberosum	part of a light responsive element	light responsive
Mol011076	GT1-motif	GGTTAA	447	6	-	Arabidopsis thaliana	light responsive element	light responsive
Mol011076	GT1-motif	GGTTAA	482	6	-	Arabidopsis thaliana	light responsive element	light responsive
Mol011076	GT1-motif	GGTTAA	896	6	-	Arabidopsis thaliana	light responsive element	light responsive
Mol011076	GT1-motif	GGTTAAT	1408	7	-	Avena sativa	light responsive element	light responsive
Mol011076	GT1-motif	GGTTAA	1409	6	-	Arabidopsis thaliana	light responsive element	light responsive
Mol011076	GCN4_motif	TGAGTCA	466	7	+	Oryza sativa	cis-regulatory element involved in endosperm expression	endosperm expression
Mol011076	WUN-motif	CAATTACAT	203	9	-	Nicotiana glutinosa	wound-responsive element	wound responsive element
Mol011076	I-box	gGATAAGGTG	1903	9	-	Zea mays	part of a light responsive element	light responsive
Mol011076	I-box	ccttatcct	1905	9	+	Arabidopsis thaliana	part of a light responsive element	light responsive
Mol011076	ARE	AAACCA	316	6	-	Zea mays	cis-acting regulatory element essential for the anaerobic induction	anaerobic induction
Mol011076	ARE	AAACCA	1511	6	+	Zea mays	cis-acting regulatory element essential for the anaerobic induction	anaerobic induction
Mol011076	ARE	AAACCA	1700	6	+	Zea mays	cis-acting regulatory element essential for the anaerobic induction	anaerobic induction
Mol011076	GARE-motif	TCTGTTG	977	7	+	Brassica oleracea	gibberellin-responsive element	gibberellin responsive
Mol011076	Myc	TCTCTTA	1924	7	+	Arabidopsis thaliana	MYC binding site	MYC binding site
Mol011076	Myb-binding site	CAACAG	978	6	-	Nicotiana tabacum	MYB binding site	MYB binding site
Mol011076	chs-CMA1a	TTACTTAA	369	8	-	Daucus carota	part of a light responsive element	light responsive
Mol011206	CGTCA-motif	CGTCA	144	5	-	Hordeum vulgare	cis-acting regulatory element involved in the MeJA-responsiveness	methyl jasmonate responsive
Mol011206	CGTCA-motif	CGTCA	725	5	-	Hordeum vulgare	cis-acting regulatory element involved in the MeJA-responsiveness	methyl jasmonate responsive
Mol011206	CGTCA-motif	CGTCA	1714	5	+	Hordeum vulgare	cis-acting regulatory element involved in the MeJA-responsiveness	methyl jasmonate responsive
Mol011206	DRE core	GCCGAC	1784	6	-	Arabidopsis thaliana	cis-acting element involved in dehydration, low-temp, salt stresses	low temperature responsive
Mol011206	as-1	TGACG	144	5	+	Arabidopsis thaliana	MeJA responsive	methyl jasmonate responsive
Mol011206	as-1	TGACG	725	5	+	Arabidopsis thaliana	MeJA responsive	methyl jasmonate responsive
Mol011206	as-1	TGACG	1714	5	-	Arabidopsis thaliana	MeJA responsive	methyl jasmonate responsive
Mol011206	TGACG-motif	TGACG	144	5	+	Hordeum vulgare	cis-acting regulatory element involved in the MeJA-responsiveness	methyl jasmonate responsive
Mol011206	TGACG-motif	TGACG	725	5	+	Hordeum vulgare	cis-acting regulatory element involved in the MeJA-responsiveness	methyl jasmonate responsive
Mol011206	TGACG-motif	TGACG	1714	5	-	Hordeum vulgare	cis-acting regulatory element involved in the MeJA-responsiveness	methyl jasmonate responsive
Mol011206	G-Box	CACGTG	172	6	+	Pisum sativum	cis-acting regulatory element involved in light responsiveness	light responsive
Mol011206	Box 4	ATTAAT	299	6	+	Petroselinum crispum	part of a conserved DNA module involved in light responsiveness	light responsive
Mol011206	Box 4	ATTAAT	508	6	+	Petroselinum crispum	part of a conserved DNA module involved in light responsiveness	light responsive
Mol011206	Box 4	ATTAAT	871	6	+	Petroselinum crispum	part of a conserved DNA module involved in light responsiveness	light responsive
Mol011206	Myb	TAACTG	1942	6	-	Arabidopsis thaliana	MYB binding site	MYB binding site
Mol011206	TCT-motif	TCTTAC	754	6	+	Arabidopsis thaliana	part of a light responsive element	light responsive
Mol011206	TCT-motif	TCTTAC	1567	6	+	Arabidopsis thaliana	part of a light responsive element	light responsive
Mol011206	TGA-element	AACGAC	105	6	-	Brassica oleracea	auxin-responsive element	auxin responsive
Mol011206	W box	TTGACC	63	6	+	Arabidopsis thaliana	defence associated motif W-box	defense and stress responsive
Mol011206	TGA-box	TGACGTAA	725	8	+	Glycine max	part of an auxin-responsive element	auxin responsive
Mol011206	MYC	CATTTG	232	6	+	Arabidopsis thaliana	MYC binding site	MYC binding site
Mol011206	MYC	CATTTG	759	6	+	Arabidopsis thaliana	MYC binding site	MYC binding site
Mol011206	AT1-motif	AATTATTTTTTATT	208	13	+	Solanum tuberosum	part of a light responsive module	light responsive
Mol011206	AT1-motif	AATTATTTTTTATT	874	13	-	Solanum tuberosum	part of a light responsive module	light responsive
Mol011206	TC-rich repeats	GTTTTCTTAC	1563	9	+	Nicotiana tabacum	cis-acting element involved in defense and stress responsiveness	defense and stress responsive
Mol011206	GT1-motif	GTGTGTGAA	823	9	-	Solanum tuberosum	light responsive element	light responsive
Mol011206	ABRE	CGCACGTGTC	170	9	-	Hordeum vulgare	cis-acting element involved in the abscisic acid responsiveness	abscisic acid responsive
Mol011206	ABRE	CACGTG	172	6	+	Arabidopsis thaliana	cis-acting element involved in the abscisic acid responsiveness	abscisic acid responsive
Mol011206	ABRE	ACGTG	173	5	+	Arabidopsis thaliana	cis-acting element involved in the abscisic acid responsiveness	abscisic acid responsive
Mol011206	ABRE	ACGTG	1353	5	-	Arabidopsis thaliana	cis-acting element involved in the abscisic acid responsiveness	abscisic acid responsive
Mol011206	G-box	CACGTG	172	6	+	Arabidopsis thaliana	cis-acting regulatory element involved in light responsiveness	light responsive
Mol011206	G-box	CACGTC	1353	6	+	Zea mays	cis-acting regulatory element involved in light responsiveness	light responsive
Mol011206	O2-site	GTTGACGTGA	723	9	+	Zea mays	cis-acting regulatory element involved in zein metabolism regulation	metabolism regulation
Mol011326	MYC	CAATTG	451	6	+	Arabidopsis thaliana	MYC binding site	MYC binding site
Mol011326	MYC	CATTTG	503	6	+	Arabidopsis thaliana	MYC binding site	MYC binding site
Mol011326	MYC	CATTTG	740	6	-	Arabidopsis thaliana	MYC binding site	MYC binding site
Mol011326	MYC	CATGTG	749	6	+	Arabidopsis thaliana	MYC binding site	MYC binding site
Mol011326	MYC	CAATTG	904	6	+	Arabidopsis thaliana	MYC binding site	MYC binding site
Mol011326	MYC	CATTTG	1258	6	+	Arabidopsis thaliana	MYC binding site	MYC binding site
Mol011326	MYC	CATTTG	1952	6	-	Arabidopsis thaliana	MYC binding site	MYC binding site
Mol011326	GC-motif	CGCCGCGCA	1885	9	+	Oryza sativa	enhancer-like element involved in anoxic specific inducibility	anaerobic induction
Mol011326	GC-motif	CCCCCG	1896	6	+	Zea mays	enhancer-like element involved in anoxic specific inducibility	anaerobic induction
Mol011326	Gap-box	CAAATGAA(A/G)A	1254	9.5	-	Arabidopsis thaliana	part of a light responsive element	light responsive
Mol011326	Box 4	ATTAAT	236	6	+	Petroselinum crispum	part of a conserved DNA module involved in light responsiveness	light responsive
Mol011326	Box 4	ATTAAT	969	6	+	Petroselinum crispum	part of a conserved DNA module involved in light responsiveness	light responsive
Mol011326	Box 4	ATTAAT	1025	6	-	Petroselinum crispum	part of a conserved DNA module involved in light responsiveness	light responsive
Mol011326	Box 4	ATTAAT	1377	6	-	Petroselinum crispum	part of a conserved DNA module involved in light responsiveness	light responsive
Mol011326	Box 4	ATTAAT	1458	6	-	Petroselinum crispum	part of a conserved DNA module involved in light responsiveness	light responsive
Mol011326	Box 4	ATTAAT	1467	6	-	Petroselinum crispum	part of a conserved DNA module involved in light responsiveness	light responsive
Mol011326	MYB	CAACCA	1515	6	+	Arabidopsis thaliana	MYB binding site	MYB binding site
Mol011326	Myb	TAACTG	651	6	-	Arabidopsis thaliana	MYB binding site	MYB binding site
Mol011326	Myb	CAACTG	1270	6	-	Arabidopsis thaliana	MYB binding site	MYB binding site
Mol011326	Myb	TAACTG	1616	6	-	Arabidopsis thaliana	MYB binding site	MYB binding site
Mol011326	TCT-motif	TCTTAC	956	6	-	Arabidopsis thaliana	part of a light responsive element	light responsive
Mol011326	TGA-element	AACGAC	948	6	+	Brassica oleracea	auxin-responsive element	auxin responsive
Mol011326	AT1-motif	AATTATTTTTTATT	222	13	+	Solanum tuberosum	part of a light responsive module	light responsive
Mol011326	GT1-motif	GGTTAAT	809	7	-	Avena sativa	light responsive element	light responsive
Mol011326	GT1-motif	GGTTAA	810	6	-	Arabidopsis thaliana	light responsive element	light responsive
Mol011326	TCA	TCATCTTCAT	409	9	-	Pisum sativum	cis-acting element involved in salicylic acid responsiveness	salicylic acid responsive
Mol011326	CGTCA-motif	CGTCA	410	5	-	Hordeum vulgare	cis-acting regulatory element involved in the MeJA-responsiveness	methyl jasmonate responsive
Mol011326	CGTCA-motif	CGTCA	416	5	-	Hordeum vulgare	cis-acting regulatory element involved in the MeJA-responsiveness	methyl jasmonate responsive
Mol011326	CGTCA-motif	CGTCA	523	5	+	Hordeum vulgare	cis-acting regulatory element involved in the MeJA-responsiveness	methyl jasmonate responsive
Mol011326	CGTCA-motif	CGTCA	1187	5	-	Hordeum vulgare	cis-acting regulatory element involved in the MeJA-responsiveness	methyl jasmonate responsive
Mol011326	CGTCA-motif	CGTCA	1668	5	-	Hordeum vulgare	cis-acting regulatory element involved in the MeJA-responsiveness	methyl jasmonate responsive
Mol011326	ARE	AAACCA	1662	6	+	Zea mays	cis-acting regulatory element essential for the anaerobic induction	anaerobic induction
Mol011326	ARE	AAACCA	1760	6	+	Zea mays	cis-acting regulatory element essential for the anaerobic induction	anaerobic induction
Mol011326	DRE core	GCCGAC	879	6	+	Arabidopsis thaliana	cis-acting element involved in dehydration, low-temp, salt stresses	low temperature responsive
Mol011326	GA-motif	ATAGATAA	1392	8	-	Arabidopsis thaliana	part of a light responsive element	light responsive
Mol011326	WUN-motif	AAATTTCTT	196	9	-	Nicotiana glutinosa	wound-responsive element	wound responsive element
Mol011326	Sp1	GGGCGG	1530	6	-	Oryza sativa	light responsive element	light responsive
Mol011326	TGACG-motif	TGACG	410	5	+	Hordeum vulgare	cis-acting regulatory element involved in the MeJA-responsiveness	methyl jasmonate responsive
Mol011326	TGACG-motif	TGACG	416	5	+	Hordeum vulgare	cis-acting regulatory element involved in the MeJA-responsiveness	methyl jasmonate responsive
Mol011326	TGACG-motif	TGACG	523	5	-	Hordeum vulgare	cis-acting regulatory element involved in the MeJA-responsiveness	methyl jasmonate responsive
Mol011326	TGACG-motif	TGACG	1187	5	+	Hordeum vulgare	cis-acting regulatory element involved in the MeJA-responsiveness	methyl jasmonate responsive
Mol011326	TGACG-motif	TGACG	1668	5	+	Hordeum vulgare	cis-acting regulatory element involved in the MeJA-responsiveness	methyl jasmonate responsive
Mol011326	as-1	TGACG	410	5	+	Arabidopsis thaliana	MeJA responsive	methyl jasmonate responsive
Mol011326	as-1	TGACG	416	5	+	Arabidopsis thaliana	MeJA responsive	methyl jasmonate responsive
Mol011326	as-1	TGACG	523	5	-	Arabidopsis thaliana	MeJA responsive	methyl jasmonate responsive
Mol011326	as-1	TGACG	1187	5	+	Arabidopsis thaliana	MeJA responsive	methyl jasmonate responsive
Mol011326	as-1	TGACG	1668	5	+	Arabidopsis thaliana	MeJA responsive	methyl jasmonate responsive
Mol011326	chs-CMA2a	TCACTTGA	1964	8	+	Petroselinum crispum	part of a light responsive element	light responsive
Mol011326	CAT-box	GCCACT	623	6	+	Arabidopsis thaliana	cis-acting regulatory element related to meristem expression	meristem expression
Mol011327	Sp1	GGGCGG	1875	6	-	Oryza sativa	light responsive element	light responsive
Mol011327	Sp1	GGGCGG	1944	6	-	Oryza sativa	light responsive element	light responsive
Mol011327	ABRE3a	TACGTG	1726	6	+	Zea mays	cis-acting element involved in the abscisic acid responsiveness	abscisic acid responsive
Mol011327	GA-motif	ATAGATAA	746	8	+	Arabidopsis thaliana	part of a light responsive element	light responsive
Mol011327	WUN-motif	CAATTACAT	425	9	+	Nicotiana glutinosa	wound-responsive element	wound responsive element
Mol011327	WUN-motif	AAATTTCTT	1819	9	-	Nicotiana glutinosa	wound-responsive element	wound responsive element
Mol011327	TCA-element	CCATCTTTTT	30	9	+	Nicotiana tabacum	cis-acting element involved in salicylic acid responsiveness	salicylic acid responsive
Mol011327	CGTCA-motif	CGTCA	1543	5	+	Hordeum vulgare	cis-acting regulatory element involved in the MeJA-responsiveness	methyl jasmonate responsive
Mol011327	G-Box	CACGTT	1494	6	-	Pisum sativum	cis-acting regulatory element involved in light responsiveness	light responsive
Mol011327	TGACG-motif	TGACG	1543	5	-	Hordeum vulgare	cis-acting regulatory element involved in the MeJA-responsiveness	methyl jasmonate responsive
Mol011327	as-1	TGACG	1543	5	-	Arabidopsis thaliana	MeJA responsive	methyl jasmonate responsive
Mol011327	GC-motif	CCCCCG	1938	6	+	Zea mays	enhancer-like element involved in anoxic specific inducibility	anaerobic induction
Mol011327	MYB-like sequence	TAACCA	549	6	+	Arabidopsis thaliana	MYB binding site	MYB binding site
Mol011327	Box 4	ATTAAT	899	6	+	Petroselinum crispum	part of a conserved DNA module involved in light responsiveness	light responsive
Mol011327	Box 4	ATTAAT	1653	6	-	Petroselinum crispum	part of a conserved DNA module involved in light responsiveness	light responsive
Mol011327	Box 4	ATTAAT	1657	6	-	Petroselinum crispum	part of a conserved DNA module involved in light responsiveness	light responsive
Mol011327	Box 4	ATTAAT	1669	6	-	Petroselinum crispum	part of a conserved DNA module involved in light responsiveness	light responsive
Mol011327	Myb	CAACTG	311	6	+	Arabidopsis thaliana	MYB binding site	MYB binding site
Mol011327	Myb	TAACTG	728	6	+	Arabidopsis thaliana	MYB binding site	MYB binding site
Mol011327	Myb	CAACTG	1616	6	+	Arabidopsis thaliana	MYB binding site	MYB binding site
Mol011327	MYB	TAACCA	549	6	+	Arabidopsis thaliana	MYB binding site	MYB binding site
Mol011327	MYB	CAACCA	1065	6	-	Arabidopsis thaliana	MYB binding site	MYB binding site
Mol011327	G-box	CACGAC	561	6	+	Zea mays	cis-acting regulatory element involved in light responsiveness	light responsive
Mol011327	G-box	CACGTC	975	6	+	Zea mays	cis-acting regulatory element involved in light responsiveness	light responsive
Mol011327	G-box	GCCACGTGGA	1724	9	-	Arabidopsis thaliana	cis-acting regulatory element involved in light responsiveness	light responsive
Mol011327	G-box	TACGTG	1726	6	+	Arabidopsis thaliana	cis-acting regulatory element involved in light responsiveness	light responsive
Mol011327	G-box	GCCACGTGGA	1890	9	-	Arabidopsis thaliana	cis-acting regulatory element involved in light responsiveness	light responsive
Mol011327	HD-Zip 1	CAAT(A/T)ATTG	336	8	+	Arabidopsis thaliana	element involved in differentiation of the palisade mesophyll cells	differentiation of the palisade mesophyll cells
Mol011327	ABRE	ACGTG	975	5	-	Arabidopsis thaliana	cis-acting element involved in the abscisic acid responsiveness	abscisic acid responsive
Mol011327	ABRE	CGCACGTGTC	1197	9	+	Hordeum vulgare	cis-acting element involved in the abscisic acid responsiveness	abscisic acid responsive
Mol011327	ABRE	ACGTG	1495	5	+	Arabidopsis thaliana	cis-acting element involved in the abscisic acid responsiveness	abscisic acid responsive
Mol011327	ABRE	ACGTG	1727	5	+	Arabidopsis thaliana	cis-acting element involved in the abscisic acid responsiveness	abscisic acid responsive
Mol011327	ABRE4	CACGTA	1726	6	-	Zea mays	cis-acting element involved in the abscisic acid responsiveness	abscisic acid responsive
Mol011327	GT1-motif	GGTTAAT	919	7	-	Avena sativa	light responsive element	light responsive
Mol011327	GT1-motif	GGTTAA	920	6	-	Arabidopsis thaliana	light responsive element	light responsive
Mol011676	as-1	TGACG	306	5	-	Arabidopsis thaliana	MeJA responsive	methyl jasmonate responsive
Mol011676	as-1	TGACG	1716	5	-	Arabidopsis thaliana	MeJA responsive	methyl jasmonate responsive
Mol011676	TGACG-motif	TGACG	306	5	-	Hordeum vulgare	cis-acting regulatory element involved in the MeJA-responsiveness	methyl jasmonate responsive
Mol011676	TGACG-motif	TGACG	1716	5	-	Hordeum vulgare	cis-acting regulatory element involved in the MeJA-responsiveness	methyl jasmonate responsive
Mol011676	G-Box	CACGTT	1970	6	+	Pisum sativum	cis-acting regulatory element involved in light responsiveness	light responsive
Mol011676	ARE	AAACCA	640	6	+	Zea mays	cis-acting regulatory element essential for the anaerobic induction	anaerobic induction
Mol011676	CGTCA-motif	CGTCA	306	5	+	Hordeum vulgare	cis-acting regulatory element involved in the MeJA-responsiveness	methyl jasmonate responsive
Mol011676	CGTCA-motif	CGTCA	1716	5	+	Hordeum vulgare	cis-acting regulatory element involved in the MeJA-responsiveness	methyl jasmonate responsive
Mol011676	I-box	TGATAATGT	1507	9	-	Solanum tuberosum	part of a light responsive element	light responsive
Mol011676	ABRE3a	TACGTG	102	6	+	Zea mays	cis-acting element involved in the abscisic acid responsiveness	abscisic acid responsive
Mol011676	WUN-motif	AAATTACT	79	8	+	Nicotiana glutinosa	wound-responsive element	wound responsive element
Mol011676	WUN-motif	AAATTTCTT	1561	9	+	Nicotiana glutinosa	wound-responsive element	wound responsive element
Mol011676	WUN-motif	AAATTACT	1664	8	+	Nicotiana glutinosa	wound-responsive element	wound responsive element
Mol011676	DRE core	GCCGAC	296	6	-	Arabidopsis thaliana	cis-acting element involved in dehydration, low-temp, salt stresses	low temperature responsive
Mol011676	ABRE	ACGTG	103	5	+	Arabidopsis thaliana	cis-acting element involved in the abscisic acid responsiveness	abscisic acid responsive
Mol011676	ABRE	ACGTG	1714	5	-	Arabidopsis thaliana	cis-acting element involved in the abscisic acid responsiveness	abscisic acid responsive
Mol011676	ABRE	ACGTG	1970	5	-	Arabidopsis thaliana	cis-acting element involved in the abscisic acid responsiveness	abscisic acid responsive
Mol011676	ABRE4	CACGTA	102	6	-	Zea mays	cis-acting element involved in the abscisic acid responsiveness	abscisic acid responsive
Mol011676	G-box	TACGTG	102	6	+	Arabidopsis thaliana	cis-acting regulatory element involved in light responsiveness	light responsive
Mol011676	G-box	CACGTC	1714	6	+	Zea mays	cis-acting regulatory element involved in light responsiveness	light responsive
Mol011676	MYB-like sequence	TAACCA	98	6	-	Arabidopsis thaliana	MYB binding site	MYB binding site
Mol011676	Box 4	ATTAAT	4	6	+	Petroselinum crispum	part of a conserved DNA module involved in light responsiveness	light responsive
Mol011676	Box 4	ATTAAT	799	6	+	Petroselinum crispum	part of a conserved DNA module involved in light responsiveness	light responsive
Mol011676	Box 4	ATTAAT	914	6	+	Petroselinum crispum	part of a conserved DNA module involved in light responsiveness	light responsive
Mol011676	Box 4	ATTAAT	1447	6	-	Petroselinum crispum	part of a conserved DNA module involved in light responsiveness	light responsive
Mol011676	Box 4	ATTAAT	1650	6	-	Petroselinum crispum	part of a conserved DNA module involved in light responsiveness	light responsive
Mol011676	Box 4	ATTAAT	1770	6	-	Petroselinum crispum	part of a conserved DNA module involved in light responsiveness	light responsive
Mol011676	Box 4	ATTAAT	1796	6	-	Petroselinum crispum	part of a conserved DNA module involved in light responsiveness	light responsive
Mol011676	MYB	TAACCA	98	6	-	Arabidopsis thaliana	MYB binding site	MYB binding site
Mol011676	MYB	CAACCA	160	6	-	Arabidopsis thaliana	MYB binding site	MYB binding site
Mol011676	MYB	CAACCA	522	6	+	Arabidopsis thaliana	MYB binding site	MYB binding site
Mol011676	MYB	CAACCA	565	6	+	Arabidopsis thaliana	MYB binding site	MYB binding site
Mol011676	DRE1	ACCGAGA	1193	7	+	Zea mays	cis-acting element involved in dehydration, low-temp, salt stresses	low temperature responsive
Mol011676	MYC	CATTTG	129	6	-	Arabidopsis thaliana	MYC binding site	MYC binding site
Mol011676	MYC	CATGTG	1369	6	+	Arabidopsis thaliana	MYC binding site	MYC binding site
Mol011676	GC-motif	CGCCGCGCA	1910	9	+	Oryza sativa	enhancer-like element involved in anoxic specific inducibility	anaerobic induction
Mol011676	ACE	CTAACGTATT	205	9	-	Petroselinum crispum	cis-acting element involved in light responsiveness	light responsive
Mol011861	TCA	TCATCTTCAT	288	9	-	Pisum sativum	cis-acting element involved in salicylic acid responsiveness	salicylic acid responsive
Mol011861	G-box	TACGTG	1389	6	-	Arabidopsis thaliana	cis-acting regulatory element involved in light responsiveness	light responsive
Mol011861	ABRE	ACGTG	1389	5	-	Arabidopsis thaliana	cis-acting element involved in the abscisic acid responsiveness	abscisic acid responsive
Mol011861	ABRE4	CACGTA	1389	6	+	Zea mays	cis-acting element involved in the abscisic acid responsiveness	abscisic acid responsive
Mol011861	GATA-motif	AAGATAAGATT	1970	10	-	Arabidopsis thaliana	part of a light responsive element	light responsive
Mol011861	AT1-motif	AATTATTTTTTATT	544	13	+	Solanum tuberosum	part of a light responsive module	light responsive
Mol011861	W box	TTGACC	282	6	-	Arabidopsis thaliana	defence associated motif W-box	defense and stress responsive
Mol011861	W box	TTGACC	579	6	+	Arabidopsis thaliana	defence associated motif W-box	defense and stress responsive
Mol011861	MYC	CATTTG	468	6	-	Arabidopsis thaliana	MYC binding site	MYC binding site
Mol011861	MYC	CATTTG	1111	6	-	Arabidopsis thaliana	MYC binding site	MYC binding site
Mol011861	MYC	CATTTG	1657	6	+	Arabidopsis thaliana	MYC binding site	MYC binding site
Mol011861	Myb	CAACTG	1238	6	+	Arabidopsis thaliana	MYB binding site	MYB binding site
Mol011861	TCT-motif	TCTTAC	177	6	-	Arabidopsis thaliana	part of a light responsive element	light responsive
Mol011861	Box 4	ATTAAT	220	6	+	Petroselinum crispum	part of a conserved DNA module involved in light responsiveness	light responsive
Mol011861	Box 4	ATTAAT	700	6	+	Petroselinum crispum	part of a conserved DNA module involved in light responsiveness	light responsive
Mol011861	Box 4	ATTAAT	830	6	+	Petroselinum crispum	part of a conserved DNA module involved in light responsiveness	light responsive
Mol011861	CAT-box	GCCACT	241	6	-	Arabidopsis thaliana	cis-acting regulatory element related to meristem expression	meristem expression
Mol011861	AuxRE	TGTCTCAATAAG	1397	11	+	Glycine max	part of an auxin-responsive element	auxin responsive
Mol011861	Sp1	GGGCGG	1824	6	-	Oryza sativa	light responsive element	light responsive
Mol011861	ABRE3a	TACGTG	1389	6	-	Zea mays	cis-acting element involved in the abscisic acid responsiveness	abscisic acid responsive
Mol011861	WUN-motif	CCATTTCAA	849	9	-	Nicotiana glutinosa	wound-responsive element	wound responsive element
Mol011861	ARE	AAACCA	735	6	-	Zea mays	cis-acting regulatory element essential for the anaerobic induction	anaerobic induction
Mol011861	MYB recognition site	CCGTTG	583	6	+	Arabidopsis thaliana	MYB binding site	MYB binding site
Mol012234	as-1	TGACG	1440	5	+	Arabidopsis thaliana	MeJA responsive	methyl jasmonate responsive
Mol012234	TGACG-motif	TGACG	1440	5	+	Hordeum vulgare	cis-acting regulatory element involved in the MeJA-responsiveness	methyl jasmonate responsive
Mol012234	CGTCA-motif	CGTCA	1440	5	-	Hordeum vulgare	cis-acting regulatory element involved in the MeJA-responsiveness	methyl jasmonate responsive
Mol012234	ARE	AAACCA	1815	6	-	Zea mays	cis-acting regulatory element essential for the anaerobic induction	anaerobic induction
Mol012234	I-box	atGATAAGGTC	693	10	+	Helianthus annuus	part of a light responsive element	light responsive
Mol012234	DRE core	GCCGAC	143	6	-	Arabidopsis thaliana	cis-acting element involved in dehydration, low-temp, salt stresses	low temperature responsive
Mol012234	DRE core	GCCGAC	1110	6	+	Arabidopsis thaliana	cis-acting element involved in dehydration, low-temp, salt stresses	low temperature responsive
Mol012234	DRE core	GCCGAC	1117	6	+	Arabidopsis thaliana	cis-acting element involved in dehydration, low-temp, salt stresses	low temperature responsive
Mol012234	GATA-motif	GATAGGG	1169	7	-	Pisum sativum	part of a light responsive element	light responsive
Mol012234	Box 4	ATTAAT	706	6	+	Petroselinum crispum	part of a conserved DNA module involved in light responsiveness	light responsive
Mol012234	Box 4	ATTAAT	1705	6	-	Petroselinum crispum	part of a conserved DNA module involved in light responsiveness	light responsive
Mol012234	Box 4	ATTAAT	1949	6	-	Petroselinum crispum	part of a conserved DNA module involved in light responsiveness	light responsive
Mol012234	MYB	CAACCA	458	6	+	Arabidopsis thaliana	MYB binding site	MYB binding site
Mol012234	MYB	TAACCA	685	6	+	Arabidopsis thaliana	MYB binding site	MYB binding site
Mol012234	Myb	TAACTG	1255	6	-	Arabidopsis thaliana	MYB binding site	MYB binding site
Mol012234	Myb	CAACTG	1848	6	-	Arabidopsis thaliana	MYB binding site	MYB binding site
Mol012234	TGA-element	AACGAC	1810	6	-	Brassica oleracea	auxin-responsive element	auxin responsive
Mol012234	MYB-like sequence	TAACCA	685	6	+	Arabidopsis thaliana	MYB binding site	MYB binding site
Mol012234	MYC	CATTTG	1458	6	+	Arabidopsis thaliana	MYC binding site	MYC binding site
Mol012234	W box	TTGACC	937	6	+	Arabidopsis thaliana	defence associated motif W-box	defense and stress responsive
Mol012234	W box	TTGACC	1082	6	-	Arabidopsis thaliana	defence associated motif W-box	defense and stress responsive
Mol012274	G-Box	CACGTT	1976	6	-	Pisum sativum	cis-acting regulatory element involved in light responsiveness	light responsive
Mol012274	as-1	TGACG	55	5	-	Arabidopsis thaliana	MeJA responsive	methyl jasmonate responsive
Mol012274	as-1	TGACG	71	5	-	Arabidopsis thaliana	MeJA responsive	methyl jasmonate responsive
Mol012274	as-1	TGACG	546	5	+	Arabidopsis thaliana	MeJA responsive	methyl jasmonate responsive
Mol012274	as-1	TGACG	1210	5	+	Arabidopsis thaliana	MeJA responsive	methyl jasmonate responsive
Mol012274	as-1	TGACG	1680	5	-	Arabidopsis thaliana	MeJA responsive	methyl jasmonate responsive
Mol012274	TGACG-motif	TGACG	55	5	-	Hordeum vulgare	cis-acting regulatory element involved in the MeJA-responsiveness	methyl jasmonate responsive
Mol012274	TGACG-motif	TGACG	71	5	-	Hordeum vulgare	cis-acting regulatory element involved in the MeJA-responsiveness	methyl jasmonate responsive
Mol012274	TGACG-motif	TGACG	546	5	+	Hordeum vulgare	cis-acting regulatory element involved in the MeJA-responsiveness	methyl jasmonate responsive
Mol012274	TGACG-motif	TGACG	1210	5	+	Hordeum vulgare	cis-acting regulatory element involved in the MeJA-responsiveness	methyl jasmonate responsive
Mol012274	TGACG-motif	TGACG	1680	5	-	Hordeum vulgare	cis-acting regulatory element involved in the MeJA-responsiveness	methyl jasmonate responsive
Mol012274	LTR	CCGAAA	1236	6	-	Hordeum vulgare	cis-acting element involved in low-temperature responsiveness	low temperature responsive
Mol012274	LTR	CCGAAA	1243	6	-	Hordeum vulgare	cis-acting element involved in low-temperature responsiveness	low temperature responsive
Mol012274	GA-motif	ATAGATAA	773	8	-	Arabidopsis thaliana	part of a light responsive element	light responsive
Mol012274	DRE core	GCCGAC	1572	6	+	Arabidopsis thaliana	cis-acting element involved in dehydration, low-temp, salt stresses	low temperature responsive
Mol012274	WUN-motif	AAATTACT	607	8	-	Nicotiana glutinosa	wound-responsive element	wound responsive element
Mol012274	WUN-motif	AAATTACTA	631	9	-	Nicotiana glutinosa	wound-responsive element	wound responsive element
Mol012274	WUN-motif	AAATTACT	632	8	-	Nicotiana glutinosa	wound-responsive element	wound responsive element
Mol012274	CGTCA-motif	CGTCA	55	5	+	Hordeum vulgare	cis-acting regulatory element involved in the MeJA-responsiveness	methyl jasmonate responsive
Mol012274	CGTCA-motif	CGTCA	71	5	+	Hordeum vulgare	cis-acting regulatory element involved in the MeJA-responsiveness	methyl jasmonate responsive
Mol012274	CGTCA-motif	CGTCA	546	5	-	Hordeum vulgare	cis-acting regulatory element involved in the MeJA-responsiveness	methyl jasmonate responsive
Mol012274	CGTCA-motif	CGTCA	1210	5	-	Hordeum vulgare	cis-acting regulatory element involved in the MeJA-responsiveness	methyl jasmonate responsive
Mol012274	CGTCA-motif	CGTCA	1680	5	+	Hordeum vulgare	cis-acting regulatory element involved in the MeJA-responsiveness	methyl jasmonate responsive
Mol012274	ARE	AAACCA	646	6	-	Zea mays	cis-acting regulatory element essential for the anaerobic induction	anaerobic induction
Mol012274	ARE	AAACCA	668	6	-	Zea mays	cis-acting regulatory element essential for the anaerobic induction	anaerobic induction
Mol012274	ARE	AAACCA	1005	6	-	Zea mays	cis-acting regulatory element essential for the anaerobic induction	anaerobic induction
Mol012274	ARE	AAACCA	1921	6	-	Zea mays	cis-acting regulatory element essential for the anaerobic induction	anaerobic induction
Mol012274	TCA-element	TCAGAAGAGG	266	9	-	Brassica oleracea	cis-acting element involved in salicylic acid responsiveness	salicylic acid responsive
Mol012274	TCA-element	CCATCTTTTT	1844	9	-	Nicotiana tabacum	cis-acting element involved in salicylic acid responsiveness	salicylic acid responsive
Mol012274	TCA	TCATCTTCAT	51	9	+	Pisum sativum	cis-acting element involved in salicylic acid responsiveness	salicylic acid responsive
Mol012274	GT1-motif	GGTTAA	146	6	-	Arabidopsis thaliana	light responsive element	light responsive
Mol012274	GATA-motif	GATAGGG	1849	7	+	Pisum sativum	part of a light responsive element	light responsive
Mol012274	ABRE	ACGTG	1977	5	+	Arabidopsis thaliana	cis-acting element involved in the abscisic acid responsiveness	abscisic acid responsive
Mol012274	TATC-box	TATCCCA	419	7	+	Oryza sativa	cis-acting element involved in gibberellin-responsiveness	gibberellin responsive
Mol012274	TCT-motif	TCTTAC	1258	6	-	Arabidopsis thaliana	part of a light responsive element	light responsive
Mol012274	Box 4	ATTAAT	752	6	+	Petroselinum crispum	part of a conserved DNA module involved in light responsiveness	light responsive
Mol012274	Box 4	ATTAAT	1112	6	-	Petroselinum crispum	part of a conserved DNA module involved in light responsiveness	light responsive
Mol012274	MYB	CAACCA	12	6	+	Arabidopsis thaliana	MYB binding site	MYB binding site
Mol012274	MYB	CAACCA	64	6	+	Arabidopsis thaliana	MYB binding site	MYB binding site
Mol012274	MYB	TAACCA	147	6	+	Arabidopsis thaliana	MYB binding site	MYB binding site
Mol012274	Myb	CAACTG	120	6	+	Arabidopsis thaliana	MYB binding site	MYB binding site
Mol012274	MYB-like sequence	TAACCA	147	6	+	Arabidopsis thaliana	MYB binding site	MYB binding site
Mol012274	MYC	CAATTG	365	6	+	Arabidopsis thaliana	MYC binding site	MYC binding site
Mol012274	MYC	CAATTG	525	6	+	Arabidopsis thaliana	MYC binding site	MYC binding site
Mol012274	MYC	CATTTG	655	6	-	Arabidopsis thaliana	MYC binding site	MYC binding site
Mol012274	GC-motif	CCCCCG	100	6	+	Zea mays	enhancer-like element involved in anoxic specific inducibility	anaerobic induction
Mol012274	DRE1	ACCGAGA	1754	7	-	Zea mays	cis-acting element involved in dehydration, low-temp, salt stresses	low temperature responsive
Mol012274	Gap-box	CAAATGAA(A/G)A	655	9.5	+	Arabidopsis thaliana	part of a light responsive element	light responsive
Mol012407	TC-rich repeats	ATTCTCTAAC	75	9	+	Nicotiana tabacum	cis-acting element involved in defense and stress responsiveness	defense and stress responsive
Mol012407	TC-rich repeats	GTTTTCTTAC	746	9	-	Nicotiana tabacum	cis-acting element involved in defense and stress responsiveness	defense and stress responsive
Mol012407	TGA-box	TGACGTAA	742	8	+	Glycine max	part of an auxin-responsive element	auxin responsive
Mol012407	MYC	CATTTG	785	6	+	Arabidopsis thaliana	MYC binding site	MYC binding site
Mol012407	MYC	CATTTG	1274	6	-	Arabidopsis thaliana	MYC binding site	MYC binding site
Mol012407	MYC	CATTTG	1388	6	-	Arabidopsis thaliana	MYC binding site	MYC binding site
Mol012407	Gap-box	CAAATGAA(A/G)A	1388	9.5	+	Arabidopsis thaliana	part of a light responsive element	light responsive
Mol012407	TGA-element	AACGAC	512	6	+	Brassica oleracea	auxin-responsive element	auxin responsive
Mol012407	MYB	TAACCA	716	6	+	Arabidopsis thaliana	MYB binding site	MYB binding site
Mol012407	MYB	TAACCA	1155	6	+	Arabidopsis thaliana	MYB binding site	MYB binding site
Mol012407	MYB	TAACCA	1657	6	-	Arabidopsis thaliana	MYB binding site	MYB binding site
Mol012407	Box 4	ATTAAT	902	6	+	Petroselinum crispum	part of a conserved DNA module involved in light responsiveness	light responsive
Mol012407	Myb	TAACTG	583	6	-	Arabidopsis thaliana	MYB binding site	MYB binding site
Mol012407	TCCC-motif	TCTCCCT	736	7	+	Spinacia oleracea	part of a light responsive element	light responsive
Mol012407	MYB-like sequence	TAACCA	716	6	+	Arabidopsis thaliana	MYB binding site	MYB binding site
Mol012407	MYB-like sequence	TAACCA	1155	6	+	Arabidopsis thaliana	MYB binding site	MYB binding site
Mol012407	MYB-like sequence	TAACCA	1657	6	-	Arabidopsis thaliana	MYB binding site	MYB binding site
Mol012407	O2-site	GATGATGTGG	203	9	-	Zea mays	cis-acting regulatory element involved in zein metabolism regulation	metabolism regulation
Mol012407	TCA	TCATCTTCAT	839	9	-	Pisum sativum	cis-acting element involved in salicylic acid responsiveness	salicylic acid responsive
Mol012407	ABRE	GCCGCGTGGC	1691	9	-	Oryza sativa	cis-acting element involved in the abscisic acid responsiveness	abscisic acid responsive
Mol012407	GT1-motif	GTGTGTGAA	460	9	-	Solanum tuberosum	light responsive element	light responsive
Mol012407	GT1-motif	GGTTAAT	1153	7	-	Avena sativa	light responsive element	light responsive
Mol012407	GT1-motif	GGTTAA	1154	6	-	Arabidopsis thaliana	light responsive element	light responsive
Mol012407	GT1-motif	GGTTAA	1658	6	+	Arabidopsis thaliana	light responsive element	light responsive
Mol012407	P-box	CCTTTTG	1081	7	-	Oryza sativa	gibberellin-responsive element	gibberellin responsive
Mol012407	GCN4_motif	TGAGTCA	483	7	+	Oryza sativa	cis-regulatory element involved in endosperm expression	endosperm expression
Mol012407	WUN-motif	AAATTACTA	427	9	+	Nicotiana glutinosa	wound-responsive element	wound responsive element
Mol012407	WUN-motif	CAATTACAT	863	9	-	Nicotiana glutinosa	wound-responsive element	wound responsive element
Mol012407	WUN-motif	AAATTACTA	1752	9	+	Nicotiana glutinosa	wound-responsive element	wound responsive element
Mol012407	Sp1	GGGCGG	1688	6	-	Oryza sativa	light responsive element	light responsive
Mol012407	CGTCA-motif	CGTCA	742	5	-	Hordeum vulgare	cis-acting regulatory element involved in the MeJA-responsiveness	methyl jasmonate responsive
Mol012407	CGTCA-motif	CGTCA	808	5	-	Hordeum vulgare	cis-acting regulatory element involved in the MeJA-responsiveness	methyl jasmonate responsive
Mol012407	CGTCA-motif	CGTCA	1675	5	-	Hordeum vulgare	cis-acting regulatory element involved in the MeJA-responsiveness	methyl jasmonate responsive
Mol012407	ARE	AAACCA	877	6	+	Zea mays	cis-acting regulatory element essential for the anaerobic induction	anaerobic induction
Mol012407	TGACG-motif	TGACG	742	5	+	Hordeum vulgare	cis-acting regulatory element involved in the MeJA-responsiveness	methyl jasmonate responsive
Mol012407	TGACG-motif	TGACG	808	5	+	Hordeum vulgare	cis-acting regulatory element involved in the MeJA-responsiveness	methyl jasmonate responsive
Mol012407	TGACG-motif	TGACG	1675	5	+	Hordeum vulgare	cis-acting regulatory element involved in the MeJA-responsiveness	methyl jasmonate responsive
Mol012407	MSA-like	(T/C)C(T/C)AACGG(T/C)(T/C)A	151	8.5	-	Catharanthus roseus	cis-acting element involved in cell cycle regulation	cell cycle regulation
Mol012407	as-1	TGACG	742	5	+	Arabidopsis thaliana	MeJA responsive	methyl jasmonate responsive
Mol012407	as-1	TGACG	808	5	+	Arabidopsis thaliana	MeJA responsive	methyl jasmonate responsive
Mol012407	as-1	TGACG	1675	5	+	Arabidopsis thaliana	MeJA responsive	methyl jasmonate responsive
Mol012408	CGTCA-motif	CGTCA	63	5	+	Hordeum vulgare	cis-acting regulatory element involved in the MeJA-responsiveness	methyl jasmonate responsive
Mol012408	CGTCA-motif	CGTCA	90	5	+	Hordeum vulgare	cis-acting regulatory element involved in the MeJA-responsiveness	methyl jasmonate responsive
Mol012408	CGTCA-motif	CGTCA	237	5	-	Hordeum vulgare	cis-acting regulatory element involved in the MeJA-responsiveness	methyl jasmonate responsive
Mol012408	CGTCA-motif	CGTCA	522	5	+	Hordeum vulgare	cis-acting regulatory element involved in the MeJA-responsiveness	methyl jasmonate responsive
Mol012408	Myc	TCTCTTA	1882	7	+	Arabidopsis thaliana	MYC binding site	MYC binding site
Mol012408	MYB recognition site	CCGTTG	982	6	+	Arabidopsis thaliana	MYB binding site	MYB binding site
Mol012408	ARE	AAACCA	1843	6	+	Zea mays	cis-acting regulatory element essential for the anaerobic induction	anaerobic induction
Mol012408	P-box	CCTTTTG	930	7	+	Oryza sativa	gibberellin-responsive element	gibberellin responsive
Mol012408	ABRE3a	TACGTG	223	6	-	Zea mays	cis-acting element involved in the abscisic acid responsiveness	abscisic acid responsive
Mol012408	DRE core	GCCGAC	586	6	-	Arabidopsis thaliana	cis-acting element involved in dehydration, low-temp, salt stresses	low temperature responsive
Mol012408	DRE core	GCCGAC	758	6	-	Arabidopsis thaliana	cis-acting element involved in dehydration, low-temp, salt stresses	low temperature responsive
Mol012408	WUN-motif	AAATTACTA	1626	9	-	Nicotiana glutinosa	wound-responsive element	wound responsive element
Mol012408	WUN-motif	AAATTACT	1627	8	-	Nicotiana glutinosa	wound-responsive element	wound responsive element
Mol012408	Sp1	GGGCGG	791	6	+	Oryza sativa	light responsive element	light responsive
Mol012408	chs-CMA1a	TTACTTAA	886	8	+	Daucus carota	part of a light responsive element	light responsive
Mol012408	TGACG-motif	TGACG	63	5	-	Hordeum vulgare	cis-acting regulatory element involved in the MeJA-responsiveness	methyl jasmonate responsive
Mol012408	TGACG-motif	TGACG	90	5	-	Hordeum vulgare	cis-acting regulatory element involved in the MeJA-responsiveness	methyl jasmonate responsive
Mol012408	TGACG-motif	TGACG	237	5	+	Hordeum vulgare	cis-acting regulatory element involved in the MeJA-responsiveness	methyl jasmonate responsive
Mol012408	TGACG-motif	TGACG	522	5	-	Hordeum vulgare	cis-acting regulatory element involved in the MeJA-responsiveness	methyl jasmonate responsive
Mol012408	MSA-like	(T/C)C(T/C)AACGG(T/C)(T/C)A	979	8.5	-	Catharanthus roseus	cis-acting element involved in cell cycle regulation	cell cycle regulation
Mol012408	MSA-like	(T/C)C(T/C)AACGG(T/C)(T/C)A	1822	8.5	+	Catharanthus roseus	cis-acting element involved in cell cycle regulation	cell cycle regulation
Mol012408	as-1	TGACG	63	5	-	Arabidopsis thaliana	MeJA responsive	methyl jasmonate responsive
Mol012408	as-1	TGACG	90	5	-	Arabidopsis thaliana	MeJA responsive	methyl jasmonate responsive
Mol012408	as-1	TGACG	237	5	+	Arabidopsis thaliana	MeJA responsive	methyl jasmonate responsive
Mol012408	as-1	TGACG	522	5	-	Arabidopsis thaliana	MeJA responsive	methyl jasmonate responsive
Mol012408	Myb-binding site	CAACAG	1725	6	-	Nicotiana tabacum	MYB binding site	MYB binding site
Mol012408	AE-box	AGAAACTT	947	8	-	Arabidopsis thaliana	part of a module for light response	light responsive
Mol012408	CAT-box	GCCACT	138	6	-	Arabidopsis thaliana	cis-acting regulatory element related to meristem expression	meristem expression
Mol012408	Box 4	ATTAAT	1268	6	-	Petroselinum crispum	part of a conserved DNA module involved in light responsiveness	light responsive
Mol012408	Box 4	ATTAAT	1272	6	-	Petroselinum crispum	part of a conserved DNA module involved in light responsiveness	light responsive
Mol012408	Box 4	ATTAAT	1394	6	-	Petroselinum crispum	part of a conserved DNA module involved in light responsiveness	light responsive
Mol012408	Myb	CAACTG	1722	6	+	Arabidopsis thaliana	MYB binding site	MYB binding site
[truncated: 2,251 more rows]

## Sheet: Table S8
Table S8. Predicted CsAp2/ERF binding sites in the promoter regions of C. sinense.
motif_id	sequence_name	start	stop	strand	score	p-value	q-value	matched_sequence
MA0567.1	cymsin_Mol015537	1	8	+	14.9146	8.13e-06	0.5	cgccgcca
MA0567.1	cymsin_Mol009604	1	8	+	14.9146	8.13e-06	0.5	cgccgcca
MA0567.1	cymsin_Mol025056	2	9	+	14.9146	8.13e-06	0.5	cgccgcca
MA0567.1	cymsin_Mol027790	5	12	+	14.9146	8.13e-06	0.5	cgccgcca
MA0567.1	cymsin_Mol005119	5	12	+	14.9146	8.13e-06	0.5	cgccgcca
MA0567.1	cymsin_Mol003032	8	15	+	14.9146	8.13e-06	0.5	cgccgcca
MA0567.1	cymsin_Mol003512	8	15	+	14.9146	8.13e-06	0.5	cgccgcca
MA0567.1	cymsin_Mol014016	10	17	+	14.9146	8.13e-06	0.5	cgccgcca
MA0567.1	cymsin_Mol017710	12	19	+	14.9146	8.13e-06	0.5	cgccgcca
MA0567.1	cymsin_Mol020213	13	20	+	14.9146	8.13e-06	0.5	cgccgcca
MA0567.1	cymsin_Mol022186	10	17	-	14.9146	8.13e-06	0.5	CGCCGCCA
MA0567.1	cymsin_Mol000270	12	19	-	14.9146	8.13e-06	0.5	CGCCGCCA
MA0567.1	cymsin_Mol003032	23	30	+	14.9146	8.13e-06	0.5	cgccgcca
MA0567.1	cymsin_Mol002281	18	25	-	14.9146	8.13e-06	0.5	CGCCGCCA
MA0567.1	cymsin_Mol007207	25	32	+	14.9146	8.13e-06	0.5	cgccgcca
MA0567.1	cymsin_Mol028973	21	28	-	14.9146	8.13e-06	0.5	CGCCGCCA
MA0567.1	cymsin_Mol014986	29	36	+	14.9146	8.13e-06	0.5	cgccgcca
MA0567.1	cymsin_Mol012124	29	36	+	14.9146	8.13e-06	0.5	cgccgcca
MA0567.1	cymsin_Mol017519	29	36	+	14.9146	8.13e-06	0.5	cgccgcca
MA0567.1	cymsin_Mol010255	30	37	+	14.9146	8.13e-06	0.5	cgccgcca
MA0567.1	cymsin_Mol007389	24	31	-	14.9146	8.13e-06	0.5	CGCCGCCA
MA0567.1	cymsin_Mol023883	31	38	+	14.9146	8.13e-06	0.5	cgccgcca
MA0567.1	cymsin_Mol009080	25	32	-	14.9146	8.13e-06	0.5	CGCCGCCA
MA0567.1	cymsin_Mol019904	32	39	+	14.9146	8.13e-06	0.5	cgccgcca
MA0567.1	cymsin_Mol016758	32	39	+	14.9146	8.13e-06	0.5	cgccgcca
MA0567.1	cymsin_Mol004611	34	41	+	14.9146	8.13e-06	0.5	cgccgcca
MA0567.1	cymsin_Mol004813	28	35	-	14.9146	8.13e-06	0.5	CGCCGCCA
MA0567.1	cymsin_Mol019200	29	36	-	14.9146	8.13e-06	0.5	CGCCGCCA
MA0567.1	cymsin_Mol026276	29	36	-	14.9146	8.13e-06	0.5	CGCCGCCA
MA0567.1	cymsin_Mol004184	38	45	+	14.9146	8.13e-06	0.5	cgccgcca
MA0567.1	cymsin_Mol016895	38	45	+	14.9146	8.13e-06	0.5	cgccgcca
MA0567.1	cymsin_Mol006346	39	46	+	14.9146	8.13e-06	0.5	cgccgcca
MA0567.1	cymsin_Mol027860	39	46	+	14.9146	8.13e-06	0.5	cgccgcca
MA0567.1	cymsin_Mol011539	33	40	-	14.9146	8.13e-06	0.5	CGCCGCCA
MA0567.1	cymsin_Mol020155	42	49	+	14.9146	8.13e-06	0.5	cgccgcca
MA0567.1	cymsin_Mol028259	42	49	+	14.9146	8.13e-06	0.5	cgccgcca
MA0567.1	cymsin_Mol006979	35	42	-	14.9146	8.13e-06	0.5	CGCCGCCA
MA0567.1	cymsin_Mol016212	44	51	+	14.9146	8.13e-06	0.5	cgccgcca
MA0567.1	cymsin_Mol012504	37	44	-	14.9146	8.13e-06	0.5	CGCCGCCA
MA0567.1	cymsin_Mol016758	44	51	+	14.9146	8.13e-06	0.5	cgccgcca
MA0567.1	cymsin_Mol001901	46	53	+	14.9146	8.13e-06	0.5	cgccgcca
MA0567.1	cymsin_Mol009181	39	46	-	14.9146	8.13e-06	0.5	CGCCGCCA
MA0567.1	cymsin_Mol006365	47	54	+	14.9146	8.13e-06	0.5	cgccgcca
MA0567.1	cymsin_Mol024417	41	48	-	14.9146	8.13e-06	0.5	CGCCGCCA
MA0567.1	cymsin_Mol014670	42	49	-	14.9146	8.13e-06	0.5	CGCCGCCA
MA0567.1	cymsin_Mol017968	42	49	-	14.9146	8.13e-06	0.5	CGCCGCCA
MA0567.1	cymsin_Mol019535	52	59	+	14.9146	8.13e-06	0.5	cgccgcca
MA0567.1	cymsin_Mol008873	56	63	+	14.9146	8.13e-06	0.5	cgccgcca
MA0567.1	cymsin_Mol001233	56	63	+	14.9146	8.13e-06	0.5	cgccgcca
MA0567.1	cymsin_Mol003893	57	64	+	14.9146	8.13e-06	0.5	cgccgcca
MA0567.1	cymsin_Mol028712	50	57	-	14.9146	8.13e-06	0.5	CGCCGCCA
MA0567.1	cymsin_Mol005393	57	64	+	14.9146	8.13e-06	0.5	cgccgcca
MA0567.1	cymsin_Mol026582	59	66	+	14.9146	8.13e-06	0.5	cgccgcca
MA0567.1	cymsin_Mol012827	55	62	-	14.9146	8.13e-06	0.5	CGCCGCCA
MA0567.1	cymsin_Mol021516	55	62	-	14.9146	8.13e-06	0.5	CGCCGCCA
MA0567.1	cymsin_Mol008423	64	71	+	14.9146	8.13e-06	0.5	cgccgcca
MA0567.1	cymsin_Mol006788	60	67	-	14.9146	8.13e-06	0.5	CGCCGCCA
MA0567.1	cymsin_Mol013132	67	74	+	14.9146	8.13e-06	0.5	cgccgcca
MA0567.1	cymsin_Mol013908	68	75	+	14.9146	8.13e-06	0.5	cgccgcca
MA0567.1	cymsin_Mol018092	68	75	+	14.9146	8.13e-06	0.5	cgccgcca
MA0567.1	cymsin_Mol004785	68	75	+	14.9146	8.13e-06	0.5	cgccgcca
MA0567.1	cymsin_Mol019535	70	77	+	14.9146	8.13e-06	0.5	cgccgcca
MA0567.1	cymsin_Mol016632	72	79	+	14.9146	8.13e-06	0.5	cgccgcca
MA0567.1	cymsin_Mol011556	65	72	-	14.9146	8.13e-06	0.5	CGCCGCCA
MA0567.1	cymsin_Mol000732	76	83	+	14.9146	8.13e-06	0.5	cgccgcca
MA0567.1	cymsin_Mol013318	72	79	-	14.9146	8.13e-06	0.5	CGCCGCCA
MA0567.1	cymsin_Mol017744	80	87	+	14.9146	8.13e-06	0.5	cgccgcca
MA0567.1	cymsin_Mol006849	80	87	+	14.9146	8.13e-06	0.5	cgccgcca
MA0567.1	cymsin_Mol028410	74	81	-	14.9146	8.13e-06	0.5	CGCCGCCA
MA0567.1	cymsin_Mol005741	75	82	-	14.9146	8.13e-06	0.5	CGCCGCCA
MA0567.1	cymsin_Mol018294	82	89	+	14.9146	8.13e-06	0.5	cgccgcca
MA0567.1	cymsin_Mol020890	85	92	+	14.9146	8.13e-06	0.5	cgccgcca
MA0567.1	cymsin_Mol011644	85	92	+	14.9146	8.13e-06	0.5	cgccgcca
MA0567.1	cymsin_Mol021553	87	94	+	14.9146	8.13e-06	0.5	cgccgcca
MA0567.1	cymsin_Mol016036	87	94	+	14.9146	8.13e-06	0.5	cgccgcca
MA0567.1	cymsin_Mol021749	88	95	+	14.9146	8.13e-06	0.5	cgccgcca
MA0567.1	cymsin_Mol009979	91	98	+	14.9146	8.13e-06	0.5	cgccgcca
MA0567.1	cymsin_Mol014099	97	104	+	14.9146	8.13e-06	0.5	cgccgcca
MA0567.1	cymsin_Mol004184	98	105	+	14.9146	8.13e-06	0.5	cgccgcca
MA0567.1	cymsin_Mol012239	94	101	-	14.9146	8.13e-06	0.5	CGCCGCCA
MA0567.1	cymsin_Mol028034	102	109	+	14.9146	8.13e-06	0.5	cgccgcca
MA0567.1	cymsin_Mol028707	102	109	+	14.9146	8.13e-06	0.5	cgccgcca
MA0567.1	cymsin_Mol018489	104	111	+	14.9146	8.13e-06	0.5	cgccgcca
MA0567.1	cymsin_Mol009471	105	112	+	14.9146	8.13e-06	0.5	cgccgcca
MA0567.1	cymsin_Mol006849	106	113	+	14.9146	8.13e-06	0.5	cgccgcca
MA0567.1	cymsin_Mol024853	99	106	-	14.9146	8.13e-06	0.5	CGCCGCCA
MA0567.1	cymsin_Mol002956	107	114	+	14.9146	8.13e-06	0.5	cgccgcca
MA0567.1	cymsin_Mol000638	107	114	+	14.9146	8.13e-06	0.5	cgccgcca
MA0567.1	cymsin_Mol022153	108	115	+	14.9146	8.13e-06	0.5	cgccgcca
MA0567.1	cymsin_Mol020012	110	117	+	14.9146	8.13e-06	0.5	cgccgcca
MA0567.1	cymsin_Mol016089	103	110	-	14.9146	8.13e-06	0.5	CGCCGCCA
MA0567.1	cymsin_Mol012493	104	111	-	14.9146	8.13e-06	0.5	CGCCGCCA
MA0567.1	cymsin_Mol023044	106	113	-	14.9146	8.13e-06	0.5	CGCCGCCA
MA0567.1	cymsin_Mol010829	113	120	+	14.9146	8.13e-06	0.5	cgccgcca
MA0567.1	cymsin_Mol013318	106	113	-	14.9146	8.13e-06	0.5	CGCCGCCA
MA0567.1	cymsin_Mol017566	114	121	+	14.9146	8.13e-06	0.5	cgccgcca
MA0567.1	cymsin_Mol000895	116	123	+	14.9146	8.13e-06	0.5	cgccgcca
MA0567.1	cymsin_Mol013473	119	126	+	14.9146	8.13e-06	0.5	cgccgcca
MA0567.1	cymsin_Mol014699	120	127	+	14.9146	8.13e-06	0.5	cgccgcca
MA0567.1	cymsin_Mol003258	120	127	+	14.9146	8.13e-06	0.5	cgccgcca
MA0567.1	cymsin_Mol007887	122	129	+	14.9146	8.13e-06	0.5	cgccgcca
MA0567.1	cymsin_Mol027346	117	124	-	14.9146	8.13e-06	0.5	CGCCGCCA
MA0567.1	cymsin_Mol012239	119	126	-	14.9146	8.13e-06	0.5	CGCCGCCA
MA0567.1	cymsin_Mol005739	120	127	-	14.9146	8.13e-06	0.5	CGCCGCCA
MA0567.1	cymsin_Mol006761	120	127	-	14.9146	8.13e-06	0.5	CGCCGCCA
MA0567.1	cymsin_Mol001814	121	128	-	14.9146	8.13e-06	0.5	CGCCGCCA
MA0567.1	cymsin_Mol010734	128	135	+	14.9146	8.13e-06	0.5	cgccgcca
MA0567.1	cymsin_Mol029489	129	136	+	14.9146	8.13e-06	0.5	cgccgcca
MA0567.1	cymsin_Mol012796	122	129	-	14.9146	8.13e-06	0.5	CGCCGCCA
MA0567.1	cymsin_Mol023046	122	129	-	14.9146	8.13e-06	0.5	CGCCGCCA
MA0567.1	cymsin_Mol019675	123	130	-	14.9146	8.13e-06	0.5	CGCCGCCA
MA0567.1	cymsin_Mol019143	124	131	-	14.9146	8.13e-06	0.5	CGCCGCCA
MA0567.1	cymsin_Mol002998	125	132	-	14.9146	8.13e-06	0.5	CGCCGCCA
MA0567.1	cymsin_Mol023455	134	141	+	14.9146	8.13e-06	0.5	cgccgcca
MA0567.1	cymsin_Mol020904	134	141	+	14.9146	8.13e-06	0.5	cgccgcca
MA0567.1	cymsin_Mol025750	135	142	+	14.9146	8.13e-06	0.5	cgccgcca
MA0567.1	cymsin_Mol005022	136	143	+	14.9146	8.13e-06	0.5	cgccgcca
MA0567.1	cymsin_Mol023201	131	138	-	14.9146	8.13e-06	0.5	CGCCGCCA
MA0567.1	cymsin_Mol027964	131	138	-	14.9146	8.13e-06	0.5	CGCCGCCA
MA0567.1	cymsin_Mol025715	139	146	+	14.9146	8.13e-06	0.5	cgccgcca
MA0567.1	cymsin_Mol005853	139	146	+	14.9146	8.13e-06	0.5	cgccgcca
MA0567.1	cymsin_Mol009604	140	147	+	14.9146	8.13e-06	0.5	cgccgcca
MA0567.1	cymsin_Mol009458	144	151	+	14.9146	8.13e-06	0.5	cgccgcca
MA0567.1	cymsin_Mol018645	140	147	-	14.9146	8.13e-06	0.5	CGCCGCCA
MA0567.1	cymsin_Mol000194	147	154	+	14.9146	8.13e-06	0.5	cgccgcca
MA0567.1	cymsin_Mol000277	141	148	-	14.9146	8.13e-06	0.5	CGCCGCCA
MA0567.1	cymsin_Mol001815	142	149	-	14.9146	8.13e-06	0.5	CGCCGCCA
MA0567.1	cymsin_Mol028172	150	157	+	14.9146	8.13e-06	0.5	cgccgcca
MA0567.1	cymsin_Mol006761	143	150	-	14.9146	8.13e-06	0.5	CGCCGCCA
MA0567.1	cymsin_Mol012148	152	159	+	14.9146	8.13e-06	0.5	cgccgcca
MA0567.1	cymsin_Mol011012	149	156	-	14.9146	8.13e-06	0.5	CGCCGCCA
MA0567.1	cymsin_Mol014029	150	157	-	14.9146	8.13e-06	0.5	CGCCGCCA
MA0567.1	cymsin_Mol021775	159	166	+	14.9146	8.13e-06	0.5	cgccgcca
MA0567.1	cymsin_Mol027366	160	167	+	14.9146	8.13e-06	0.5	cgccgcca
MA0567.1	cymsin_Mol028708	155	162	-	14.9146	8.13e-06	0.5	CGCCGCCA
MA0567.1	cymsin_Mol018091	162	169	+	14.9146	8.13e-06	0.5	cgccgcca
MA0567.1	cymsin_Mol015280	156	163	-	14.9146	8.13e-06	0.5	CGCCGCCA
MA0567.1	cymsin_Mol020194	157	164	-	14.9146	8.13e-06	0.5	CGCCGCCA
MA0567.1	cymsin_Mol017307	165	172	+	14.9146	8.13e-06	0.5	cgccgcca
MA0567.1	cymsin_Mol008682	158	165	-	14.9146	8.13e-06	0.5	CGCCGCCA
MA0567.1	cymsin_Mol020093	160	167	-	14.9146	8.13e-06	0.5	CGCCGCCA
MA0567.1	cymsin_Mol011478	164	171	-	14.9146	8.13e-06	0.5	CGCCGCCA
MA0567.1	cymsin_Mol020602	171	178	+	14.9146	8.13e-06	0.5	cgccgcca
MA0567.1	cymsin_Mol005211	172	179	+	14.9146	8.13e-06	0.5	cgccgcca
MA0567.1	cymsin_Mol011873	165	172	-	14.9146	8.13e-06	0.5	CGCCGCCA
MA0567.1	cymsin_Mol008305	167	174	-	14.9146	8.13e-06	0.5	CGCCGCCA
MA0567.1	cymsin_Mol010270	168	175	-	14.9146	8.13e-06	0.5	CGCCGCCA
MA0567.1	cymsin_Mol023885	169	176	-	14.9146	8.13e-06	0.5	CGCCGCCA
MA0567.1	cymsin_Mol015071	169	176	-	14.9146	8.13e-06	0.5	CGCCGCCA
MA0567.1	cymsin_Mol009051	177	184	+	14.9146	8.13e-06	0.5	cgccgcca
MA0567.1	cymsin_Mol016863	181	188	+	14.9146	8.13e-06	0.5	cgccgcca
MA0567.1	cymsin_Mol014863	174	181	-	14.9146	8.13e-06	0.5	CGCCGCCA
MA0567.1	cymsin_Mol019225	174	181	-	14.9146	8.13e-06	0.5	CGCCGCCA
MA0567.1	cymsin_Mol018186	174	181	-	14.9146	8.13e-06	0.5	CGCCGCCA
MA0567.1	cymsin_Mol001523	176	183	-	14.9146	8.13e-06	0.5	CGCCGCCA
MA0567.1	cymsin_Mol015440	178	185	-	14.9146	8.13e-06	0.5	CGCCGCCA
MA0567.1	cymsin_Mol005369	179	186	-	14.9146	8.13e-06	0.5	CGCCGCCA
MA0567.1	cymsin_Mol008786	186	193	+	14.9146	8.13e-06	0.5	cgccgcca
MA0567.1	cymsin_Mol005501	186	193	+	14.9146	8.13e-06	0.5	cgccgcca
MA0567.1	cymsin_Mol012102	186	193	+	14.9146	8.13e-06	0.5	cgccgcca
MA0567.1	cymsin_Mol028973	181	188	-	14.9146	8.13e-06	0.5	CGCCGCCA
MA0567.1	cymsin_Mol009655	181	188	-	14.9146	8.13e-06	0.5	CGCCGCCA
MA0567.1	cymsin_Mol003720	182	189	-	14.9146	8.13e-06	0.5	CGCCGCCA
MA0567.1	cymsin_Mol025667	189	196	+	14.9146	8.13e-06	0.5	cgccgcca
MA0567.1	cymsin_Mol012463	190	197	+	14.9146	8.13e-06	0.5	cgccgcca
MA0567.1	cymsin_Mol014253	193	200	+	14.9146	8.13e-06	0.5	cgccgcca
MA0567.1	cymsin_Mol019892	188	195	-	14.9146	8.13e-06	0.5	CGCCGCCA
MA0567.1	cymsin_Mol007158	189	196	-	14.9146	8.13e-06	0.5	CGCCGCCA
MA0567.1	cymsin_Mol020143	196	203	+	14.9146	8.13e-06	0.5	cgccgcca
MA0567.1	cymsin_Mol021844	191	198	-	14.9146	8.13e-06	0.5	CGCCGCCA
MA0567.1	cymsin_Mol001814	192	199	-	14.9146	8.13e-06	0.5	CGCCGCCA
MA0567.1	cymsin_Mol013267	192	199	-	14.9146	8.13e-06	0.5	CGCCGCCA
MA0567.1	cymsin_Mol020244	192	199	-	14.9146	8.13e-06	0.5	CGCCGCCA
MA0567.1	cymsin_Mol021044	196	203	-	14.9146	8.13e-06	0.5	CGCCGCCA
MA0567.1	cymsin_Mol004375	197	204	-	14.9146	8.13e-06	0.5	CGCCGCCA
MA0567.1	cymsin_Mol012143	205	212	+	14.9146	8.13e-06	0.5	cgccgcca
MA0567.1	cymsin_Mol022250	198	205	-	14.9146	8.13e-06	0.5	CGCCGCCA
MA0567.1	cymsin_Mol023887	200	207	-	14.9146	8.13e-06	0.5	CGCCGCCA
MA0567.1	cymsin_Mol004101	209	216	+	14.9146	8.13e-06	0.5	cgccgcca
MA0567.1	cymsin_Mol017485	203	210	-	14.9146	8.13e-06	0.5	CGCCGCCA
MA0567.1	cymsin_Mol012671	205	212	-	14.9146	8.13e-06	0.5	CGCCGCCA
MA0567.1	cymsin_Mol020675	205	212	-	14.9146	8.13e-06	0.5	CGCCGCCA
MA0567.1	cymsin_Mol022605	214	221	+	14.9146	8.13e-06	0.5	cgccgcca
MA0567.1	cymsin_Mol021451	214	221	+	14.9146	8.13e-06	0.5	cgccgcca
MA0567.1	cymsin_Mol026137	215	222	+	14.9146	8.13e-06	0.5	cgccgcca
MA0567.1	cymsin_Mol016863	217	224	+	14.9146	8.13e-06	0.5	cgccgcca
MA0567.1	cymsin_Mol001729	211	218	-	14.9146	8.13e-06	0.5	CGCCGCCA
MA0567.1	cymsin_Mol017650	220	227	+	14.9146	8.13e-06	0.5	cgccgcca
MA0567.1	cymsin_Mol017485	213	220	-	14.9146	8.13e-06	0.5	CGCCGCCA
MA0567.1	cymsin_Mol021695	222	229	+	14.9146	8.13e-06	0.5	cgccgcca
MA0567.1	cymsin_Mol011410	225	232	+	14.9146	8.13e-06	0.5	cgccgcca
MA0567.1	cymsin_Mol014714	225	232	+	14.9146	8.13e-06	0.5	cgccgcca
MA0567.1	cymsin_Mol016254	226	233	+	14.9146	8.13e-06	0.5	cgccgcca
MA0567.1	cymsin_Mol013282	226	233	+	14.9146	8.13e-06	0.5	cgccgcca
MA0567.1	cymsin_Mol019356	227	234	+	14.9146	8.13e-06	0.5	cgccgcca
MA0567.1	cymsin_Mol028989	221	228	-	14.9146	8.13e-06	0.5	CGCCGCCA
MA0567.1	cymsin_Mol013614	222	229	-	14.9146	8.13e-06	0.5	CGCCGCCA
MA0567.1	cymsin_Mol001957	230	237	+	14.9146	8.13e-06	0.5	cgccgcca
MA0567.1	cymsin_Mol014008	232	239	+	14.9146	8.13e-06	0.5	cgccgcca
MA0567.1	cymsin_Mol025182	233	240	+	14.9146	8.13e-06	0.5	cgccgcca
MA0567.1	cymsin_Mol014941	226	233	-	14.9146	8.13e-06	0.5	CGCCGCCA
MA0567.1	cymsin_Mol022185	227	234	-	14.9146	8.13e-06	0.5	CGCCGCCA
MA0567.1	cymsin_Mol014593	235	242	+	14.9146	8.13e-06	0.5	cgccgcca
MA0567.1	cymsin_Mol025733	237	244	+	14.9146	8.13e-06	0.5	cgccgcca
MA0567.1	cymsin_Mol004611	240	247	+	14.9146	8.13e-06	0.5	cgccgcca
MA0567.1	cymsin_Mol012192	243	250	+	14.9146	8.13e-06	0.5	cgccgcca
MA0567.1	cymsin_Mol021000	244	251	+	14.9146	8.13e-06	0.5	cgccgcca
MA0567.1	cymsin_Mol008147	244	251	+	14.9146	8.13e-06	0.5	cgccgcca
MA0567.1	cymsin_Mol014566	240	247	-	14.9146	8.13e-06	0.5	CGCCGCCA
MA0567.1	cymsin_Mol015122	247	254	+	14.9146	8.13e-06	0.5	cgccgcca
MA0567.1	cymsin_Mol008239	243	250	-	14.9146	8.13e-06	0.5	CGCCGCCA
MA0567.1	cymsin_Mol016539	250	257	+	14.9146	8.13e-06	0.5	cgccgcca
MA0567.1	cymsin_Mol025211	250	257	+	14.9146	8.13e-06	0.5	cgccgcca
MA0567.1	cymsin_Mol016717	246	253	-	14.9146	8.13e-06	0.5	CGCCGCCA
MA0567.1	cymsin_Mol027066	246	253	-	14.9146	8.13e-06	0.5	CGCCGCCA
MA0567.1	cymsin_Mol000321	247	254	-	14.9146	8.13e-06	0.5	CGCCGCCA
MA0567.1	cymsin_Mol028470	254	261	+	14.9146	8.13e-06	0.5	cgccgcca
MA0567.1	cymsin_Mol017083	248	255	-	14.9146	8.13e-06	0.5	CGCCGCCA
MA0567.1	cymsin_Mol029617	256	263	+	14.9146	8.13e-06	0.5	cgccgcca
MA0567.1	cymsin_Mol028599	256	263	+	14.9146	8.13e-06	0.5	cgccgcca
MA0567.1	cymsin_Mol015181	251	258	-	14.9146	8.13e-06	0.5	CGCCGCCA
MA0567.1	cymsin_Mol005853	259	266	+	14.9146	8.13e-06	0.5	cgccgcca
MA0567.1	cymsin_Mol021501	253	260	-	14.9146	8.13e-06	0.5	CGCCGCCA
MA0567.1	cymsin_Mol002784	253	260	-	14.9146	8.13e-06	0.5	CGCCGCCA
MA0567.1	cymsin_Mol007782	255	262	-	14.9146	8.13e-06	0.5	CGCCGCCA
MA0567.1	cymsin_Mol010204	256	263	-	14.9146	8.13e-06	0.5	CGCCGCCA
MA0567.1	cymsin_Mol023474	264	271	+	14.9146	8.13e-06	0.5	cgccgcca
MA0567.1	cymsin_Mol015062	258	265	-	14.9146	8.13e-06	0.5	CGCCGCCA
MA0567.1	cymsin_Mol007258	266	273	+	14.9146	8.13e-06	0.5	cgccgcca
MA0567.1	cymsin_Mol022909	267	274	+	14.9146	8.13e-06	0.5	cgccgcca
MA0567.1	cymsin_Mol007519	267	274	+	14.9146	8.13e-06	0.5	cgccgcca
MA0567.1	cymsin_Mol004852	261	268	-	14.9146	8.13e-06	0.5	CGCCGCCA
MA0567.1	cymsin_Mol000321	262	269	-	14.9146	8.13e-06	0.5	CGCCGCCA
MA0567.1	cymsin_Mol024975	270	277	+	14.9146	8.13e-06	0.5	cgccgcca
MA0567.1	cymsin_Mol012143	263	270	-	14.9146	8.13e-06	0.5	CGCCGCCA
MA0567.1	cymsin_Mol014681	275	282	+	14.9146	8.13e-06	0.5	cgccgcca
MA0567.1	cymsin_Mol004152	275	282	+	14.9146	8.13e-06	0.5	cgccgcca
MA0567.1	cymsin_Mol010270	269	276	-	14.9146	8.13e-06	0.5	CGCCGCCA
MA0567.1	cymsin_Mol021501	269	276	-	14.9146	8.13e-06	0.5	CGCCGCCA
MA0567.1	cymsin_Mol005960	269	276	-	14.9146	8.13e-06	0.5	CGCCGCCA
MA0567.1	cymsin_Mol023750	279	286	+	14.9146	8.13e-06	0.5	cgccgcca
MA0567.1	cymsin_Mol002672	274	281	-	14.9146	8.13e-06	0.5	CGCCGCCA
MA0567.1	cymsin_Mol020861	283	290	+	14.9146	8.13e-06	0.5	cgccgcca
MA0567.1	cymsin_Mol016550	277	284	-	14.9146	8.13e-06	0.5	CGCCGCCA
MA0567.1	cymsin_Mol023203	284	291	+	14.9146	8.13e-06	0.5	cgccgcca
MA0567.1	cymsin_Mol013475	285	292	+	14.9146	8.13e-06	0.5	cgccgcca
MA0567.1	cymsin_Mol012192	285	292	+	14.9146	8.13e-06	0.5	cgccgcca
MA0567.1	cymsin_Mol025262	278	285	-	14.9146	8.13e-06	0.5	CGCCGCCA
MA0567.1	cymsin_Mol012070	286	293	+	14.9146	8.13e-06	0.5	cgccgcca
MA0567.1	cymsin_Mol001814	279	286	-	14.9146	8.13e-06	0.5	CGCCGCCA
MA0567.1	cymsin_Mol012197	287	294	+	14.9146	8.13e-06	0.5	cgccgcca
MA0567.1	cymsin_Mol005119	288	295	+	14.9146	8.13e-06	0.5	cgccgcca
MA0567.1	cymsin_Mol015722	285	292	-	14.9146	8.13e-06	0.5	CGCCGCCA
MA0567.1	cymsin_Mol008649	286	293	-	14.9146	8.13e-06	0.5	CGCCGCCA
MA0567.1	cymsin_Mol011761	293	300	+	14.9146	8.13e-06	0.5	cgccgcca
MA0567.1	cymsin_Mol009153	288	295	-	14.9146	8.13e-06	0.5	CGCCGCCA
MA0567.1	cymsin_Mol015043	297	304	+	14.9146	8.13e-06	0.5	cgccgcca
MA0567.1	cymsin_Mol011204	292	299	-	14.9146	8.13e-06	0.5	CGCCGCCA
MA0567.1	cymsin_Mol011458	304	311	+	14.9146	8.13e-06	0.5	cgccgcca
MA0567.1	cymsin_Mol019705	304	311	+	14.9146	8.13e-06	0.5	cgccgcca
MA0567.1	cymsin_Mol018267	298	305	-	14.9146	8.13e-06	0.5	CGCCGCCA
MA0567.1	cymsin_Mol014620	301	308	-	14.9146	8.13e-06	0.5	CGCCGCCA
MA0567.1	cymsin_Mol012199	302	309	-	14.9146	8.13e-06	0.5	CGCCGCCA
MA0567.1	cymsin_Mol026450	311	318	+	14.9146	8.13e-06	0.5	cgccgcca
MA0567.1	cymsin_Mol013723	312	319	+	14.9146	8.13e-06	0.5	cgccgcca
MA0567.1	cymsin_Mol003442	313	320	+	14.9146	8.13e-06	0.5	cgccgcca
MA0567.1	cymsin_Mol003670	313	320	+	14.9146	8.13e-06	0.5	cgccgcca
MA0567.1	cymsin_Mol006023	313	320	+	14.9146	8.13e-06	0.5	cgccgcca
MA0567.1	cymsin_Mol019577	306	313	-	14.9146	8.13e-06	0.5	CGCCGCCA
MA0567.1	cymsin_Mol013940	306	313	-	14.9146	8.13e-06	0.5	CGCCGCCA
MA0567.1	cymsin_Mol014565	310	317	-	14.9146	8.13e-06	0.5	CGCCGCCA
MA0567.1	cymsin_Mol013021	320	327	+	14.9146	8.13e-06	0.5	cgccgcca
MA0567.1	cymsin_Mol003442	322	329	+	14.9146	8.13e-06	0.5	cgccgcca
MA0567.1	cymsin_Mol027525	315	322	-	14.9146	8.13e-06	0.5	CGCCGCCA
MA0567.1	cymsin_Mol017176	315	322	-	14.9146	8.13e-06	0.5	CGCCGCCA
MA0567.1	cymsin_Mol024545	316	323	-	14.9146	8.13e-06	0.5	CGCCGCCA
MA0567.1	cymsin_Mol002969	317	324	-	14.9146	8.13e-06	0.5	CGCCGCCA
MA0567.1	cymsin_Mol022946	317	324	-	14.9146	8.13e-06	0.5	CGCCGCCA
MA0567.1	cymsin_Mol023808	325	332	+	14.9146	8.13e-06	0.5	cgccgcca
MA0567.1	cymsin_Mol021500	325	332	+	14.9146	8.13e-06	0.5	cgccgcca
MA0567.1	cymsin_Mol003245	320	327	-	14.9146	8.13e-06	0.5	CGCCGCCA
MA0567.1	cymsin_Mol021767	322	329	-	14.9146	8.13e-06	0.5	CGCCGCCA
MA0567.1	cymsin_Mol008309	324	331	-	14.9146	8.13e-06	0.5	CGCCGCCA
MA0567.1	cymsin_Mol004972	335	342	+	14.9146	8.13e-06	0.5	cgccgcca
MA0567.1	cymsin_Mol027553	328	335	-	14.9146	8.13e-06	0.5	CGCCGCCA
MA0567.1	cymsin_Mol011614	329	336	-	14.9146	8.13e-06	0.5	CGCCGCCA
MA0567.1	cymsin_Mol017904	330	337	-	14.9146	8.13e-06	0.5	CGCCGCCA
MA0567.1	cymsin_Mol026733	338	345	+	14.9146	8.13e-06	0.5	cgccgcca
MA0567.1	cymsin_Mol002411	340	347	+	14.9146	8.13e-06	0.5	cgccgcca
MA0567.1	cymsin_Mol018820	341	348	+	14.9146	8.13e-06	0.5	cgccgcca
MA0567.1	cymsin_Mol007858	344	351	+	14.9146	8.13e-06	0.5	cgccgcca
MA0567.1	cymsin_Mol011937	337	344	-	14.9146	8.13e-06	0.5	CGCCGCCA
MA0567.1	cymsin_Mol014620	338	345	-	14.9146	8.13e-06	0.5	CGCCGCCA
MA0567.1	cymsin_Mol008683	340	347	-	14.9146	8.13e-06	0.5	CGCCGCCA
MA0567.1	cymsin_Mol003137	347	354	+	14.9146	8.13e-06	0.5	cgccgcca
MA0567.1	cymsin_Mol022491	347	354	+	14.9146	8.13e-06	0.5	cgccgcca
MA0567.1	cymsin_Mol016882	341	348	-	14.9146	8.13e-06	0.5	CGCCGCCA
MA0567.1	cymsin_Mol017904	342	349	-	14.9146	8.13e-06	0.5	CGCCGCCA
MA0567.1	cymsin_Mol015523	342	349	-	14.9146	8.13e-06	0.5	CGCCGCCA
MA0567.1	cymsin_Mol011526	350	357	+	14.9146	8.13e-06	0.5	cgccgcca
MA0567.1	cymsin_Mol015137	343	350	-	14.9146	8.13e-06	0.5	CGCCGCCA
MA0567.1	cymsin_Mol009194	352	359	+	14.9146	8.13e-06	0.5	cgccgcca
MA0567.1	cymsin_Mol029520	345	352	-	14.9146	8.13e-06	0.5	CGCCGCCA
MA0567.1	cymsin_Mol013459	353	360	+	14.9146	8.13e-06	0.5	cgccgcca
MA0567.1	cymsin_Mol012727	353	360	+	14.9146	8.13e-06	0.5	cgccgcca
MA0567.1	cymsin_Mol023522	355	362	+	14.9146	8.13e-06	0.5	cgccgcca
MA0567.1	cymsin_Mol022460	349	356	-	14.9146	8.13e-06	0.5	CGCCGCCA
MA0567.1	cymsin_Mol018775	357	364	+	14.9146	8.13e-06	0.5	cgccgcca
MA0567.1	cymsin_Mol011613	359	366	+	14.9146	8.13e-06	0.5	cgccgcca
MA0567.1	cymsin_Mol018939	359	366	+	14.9146	8.13e-06	0.5	cgccgcca
MA0567.1	cymsin_Mol025721	359	366	+	14.9146	8.13e-06	0.5	cgccgcca
MA0567.1	cymsin_Mol011937	354	361	-	14.9146	8.13e-06	0.5	CGCCGCCA
MA0567.1	cymsin_Mol025532	358	365	-	14.9146	8.13e-06	0.5	CGCCGCCA
MA0567.1	cymsin_Mol005258	365	372	+	14.9146	8.13e-06	0.5	cgccgcca
MA0567.1	cymsin_Mol015276	360	367	-	14.9146	8.13e-06	0.5	CGCCGCCA
MA0567.1	cymsin_Mol019654	368	375	+	14.9146	8.13e-06	0.5	cgccgcca
MA0567.1	cymsin_Mol019143	369	376	+	14.9146	8.13e-06	0.5	cgccgcca
MA0567.1	cymsin_Mol029348	369	376	+	14.9146	8.13e-06	0.5	cgccgcca
MA0567.1	cymsin_Mol028241	362	369	-	14.9146	8.13e-06	0.5	CGCCGCCA
MA0567.1	cymsin_Mol012653	363	370	-	14.9146	8.13e-06	0.5	CGCCGCCA
MA0567.1	cymsin_Mol019803	363	370	-	14.9146	8.13e-06	0.5	CGCCGCCA
MA0567.1	cymsin_Mol025916	365	372	-	14.9146	8.13e-06	0.5	CGCCGCCA
MA0567.1	cymsin_Mol027080	372	379	+	14.9146	8.13e-06	0.5	cgccgcca
MA0567.1	cymsin_Mol010503	373	380	+	14.9146	8.13e-06	0.5	cgccgcca
MA0567.1	cymsin_Mol005674	366	373	-	14.9146	8.13e-06	0.5	CGCCGCCA
MA0567.1	cymsin_Mol022421	374	381	+	14.9146	8.13e-06	0.5	cgccgcca
MA0567.1	cymsin_Mol015613	367	374	-	14.9146	8.13e-06	0.5	CGCCGCCA
MA0567.1	cymsin_Mol003427	368	375	-	14.9146	8.13e-06	0.5	CGCCGCCA
MA0567.1	cymsin_Mol021591	368	375	-	14.9146	8.13e-06	0.5	CGCCGCCA
MA0567.1	cymsin_Mol016458	377	384	+	14.9146	8.13e-06	0.5	cgccgcca
MA0567.1	cymsin_Mol023522	379	386	+	14.9146	8.13e-06	0.5	cgccgcca
MA0567.1	cymsin_Mol009615	372	379	-	14.9146	8.13e-06	0.5	CGCCGCCA
MA0567.1	cymsin_Mol010606	380	387	+	14.9146	8.13e-06	0.5	cgccgcca
MA0567.1	cymsin_Mol004238	380	387	+	14.9146	8.13e-06	0.5	cgccgcca
MA0567.1	cymsin_Mol004245	373	380	-	14.9146	8.13e-06	0.5	CGCCGCCA
MA0567.1	cymsin_Mol008527	374	381	-	14.9146	8.13e-06	0.5	CGCCGCCA
MA0567.1	cymsin_Mol004373	375	382	-	14.9146	8.13e-06	0.5	CGCCGCCA
MA0567.1	cymsin_Mol018641	375	382	-	14.9146	8.13e-06	0.5	CGCCGCCA
MA0567.1	cymsin_Mol000257	375	382	-	14.9146	8.13e-06	0.5	CGCCGCCA
MA0567.1	cymsin_Mol016841	382	389	+	14.9146	8.13e-06	0.5	cgccgcca
MA0567.1	cymsin_Mol005397	376	383	-	14.9146	8.13e-06	0.5	CGCCGCCA
MA0567.1	cymsin_Mol007268	377	384	-	14.9146	8.13e-06	0.5	CGCCGCCA
MA0567.1	cymsin_Mol021737	385	392	+	14.9146	8.13e-06	0.5	cgccgcca
MA0567.1	cymsin_Mol018425	378	385	-	14.9146	8.13e-06	0.5	CGCCGCCA
MA0567.1	cymsin_Mol001769	385	392	+	14.9146	8.13e-06	0.5	cgccgcca
MA0567.1	cymsin_Mol025182	385	392	+	14.9146	8.13e-06	0.5	cgccgcca
MA0567.1	cymsin_Mol017613	386	393	+	14.9146	8.13e-06	0.5	cgccgcca
MA0567.1	cymsin_Mol020142	382	389	-	14.9146	8.13e-06	0.5	CGCCGCCA
MA0567.1	cymsin_Mol020993	382	389	-	14.9146	8.13e-06	0.5	CGCCGCCA
MA0567.1	cymsin_Mol015116	382	389	-	14.9146	8.13e-06	0.5	CGCCGCCA
MA0567.1	cymsin_Mol008265	390	397	+	14.9146	8.13e-06	0.5	cgccgcca
MA0567.1	cymsin_Mol023966	383	390	-	14.9146	8.13e-06	0.5	CGCCGCCA
MA0567.1	cymsin_Mol014406	386	393	-	14.9146	8.13e-06	0.5	CGCCGCCA
MA0567.1	cymsin_Mol003268	394	401	+	14.9146	8.13e-06	0.5	cgccgcca
MA0567.1	cymsin_Mol027118	387	394	-	14.9146	8.13e-06	0.5	CGCCGCCA
MA0567.1	cymsin_Mol020559	394	401	+	14.9146	8.13e-06	0.5	cgccgcca
MA0567.1	cymsin_Mol022681	395	402	+	14.9146	8.13e-06	0.5	cgccgcca
MA0567.1	cymsin_Mol014484	395	402	+	14.9146	8.13e-06	0.5	cgccgcca
MA0567.1	cymsin_Mol004274	388	395	-	14.9146	8.13e-06	0.5	CGCCGCCA
MA0567.1	cymsin_Mol010615	389	396	-	14.9146	8.13e-06	0.5	CGCCGCCA
MA0567.1	cymsin_Mol020567	390	397	-	14.9146	8.13e-06	0.5	CGCCGCCA
MA0567.1	cymsin_Mol021172	399	406	+	14.9146	8.13e-06	0.5	cgccgcca
MA0567.1	cymsin_Mol028744	400	407	+	14.9146	8.13e-06	0.5	cgccgcca
MA0567.1	cymsin_Mol020153	394	401	-	14.9146	8.13e-06	0.5	CGCCGCCA
MA0567.1	cymsin_Mol005415	401	408	+	14.9146	8.13e-06	0.5	cgccgcca
MA0567.1	cymsin_Mol003183	394	401	-	14.9146	8.13e-06	0.5	CGCCGCCA
MA0567.1	cymsin_Mol015043	401	408	+	14.9146	8.13e-06	0.5	cgccgcca
MA0567.1	cymsin_Mol021727	405	412	+	14.9146	8.13e-06	0.5	cgccgcca
MA0567.1	cymsin_Mol028489	399	406	-	14.9146	8.13e-06	0.5	CGCCGCCA
MA0567.1	cymsin_Mol022402	401	408	-	14.9146	8.13e-06	0.5	CGCCGCCA
MA0567.1	cymsin_Mol004195	408	415	+	14.9146	8.13e-06	0.5	cgccgcca
MA0567.1	cymsin_Mol024279	409	416	+	14.9146	8.13e-06	0.5	cgccgcca
MA0567.1	cymsin_Mol015265	405	412	-	14.9146	8.13e-06	0.5	CGCCGCCA
MA0567.1	cymsin_Mol029000	405	412	-	14.9146	8.13e-06	0.5	CGCCGCCA
MA0567.1	cymsin_Mol021285	415	422	+	14.9146	8.13e-06	0.5	cgccgcca
MA0567.1	cymsin_Mol009688	416	423	+	14.9146	8.13e-06	0.5	cgccgcca
MA0567.1	cymsin_Mol009747	410	417	-	14.9146	8.13e-06	0.5	CGCCGCCA
MA0567.1	cymsin_Mol026614	417	424	+	14.9146	8.13e-06	0.5	cgccgcca
MA0567.1	cymsin_Mol022681	418	425	+	14.9146	8.13e-06	0.5	cgccgcca
MA0567.1	cymsin_Mol028113	412	419	-	14.9146	8.13e-06	0.5	CGCCGCCA
MA0567.1	cymsin_Mol026847	413	420	-	14.9146	8.13e-06	0.5	CGCCGCCA
MA0567.1	cymsin_Mol012183	420	427	+	14.9146	8.13e-06	0.5	cgccgcca
MA0567.1	cymsin_Mol006969	422	429	+	14.9146	8.13e-06	0.5	cgccgcca
MA0567.1	cymsin_Mol023041	416	423	-	14.9146	8.13e-06	0.5	CGCCGCCA
MA0567.1	cymsin_Mol011515	424	431	+	14.9146	8.13e-06	0.5	cgccgcca
MA0567.1	cymsin_Mol029627	418	425	-	14.9146	8.13e-06	0.5	CGCCGCCA
MA0567.1	cymsin_Mol014659	418	425	-	14.9146	8.13e-06	0.5	CGCCGCCA
MA0567.1	cymsin_Mol004611	427	434	+	14.9146	8.13e-06	0.5	cgccgcca
MA0567.1	cymsin_Mol017862	422	429	-	14.9146	8.13e-06	0.5	CGCCGCCA
MA0567.1	cymsin_Mol015773	424	431	-	14.9146	8.13e-06	0.5	CGCCGCCA
MA0567.1	cymsin_Mol019225	426	433	-	14.9146	8.13e-06	0.5	CGCCGCCA
MA0567.1	cymsin_Mol003964	426	433	-	14.9146	8.13e-06	0.5	CGCCGCCA
MA0567.1	cymsin_Mol014619	434	441	+	14.9146	8.13e-06	0.5	cgccgcca
MA0567.1	cymsin_Mol025911	427	434	-	14.9146	8.13e-06	0.5	CGCCGCCA
MA0567.1	cymsin_Mol027763	428	435	-	14.9146	8.13e-06	0.5	CGCCGCCA
MA0567.1	cymsin_Mol021015	429	436	-	14.9146	8.13e-06	0.5	CGCCGCCA
MA0567.1	cymsin_Mol028135	429	436	-	14.9146	8.13e-06	0.5	CGCCGCCA
MA0567.1	cymsin_Mol029114	429	436	-	14.9146	8.13e-06	0.5	CGCCGCCA
MA0567.1	cymsin_Mol002342	430	437	-	14.9146	8.13e-06	0.5	CGCCGCCA
MA0567.1	cymsin_Mol003245	432	439	-	14.9146	8.13e-06	0.5	CGCCGCCA
MA0567.1	cymsin_Mol008793	439	446	+	14.9146	8.13e-06	0.5	cgccgcca
MA0567.1	cymsin_Mol011844	440	447	+	14.9146	8.13e-06	0.5	cgccgcca
MA0567.1	cymsin_Mol005153	433	440	-	14.9146	8.13e-06	0.5	CGCCGCCA
MA0567.1	cymsin_Mol021727	445	452	+	14.9146	8.13e-06	0.5	cgccgcca
MA0567.1	cymsin_Mol018764	440	447	-	14.9146	8.13e-06	0.5	CGCCGCCA
MA0567.1	cymsin_Mol025803	447	454	+	14.9146	8.13e-06	0.5	cgccgcca
MA0567.1	cymsin_Mol027551	441	448	-	14.9146	8.13e-06	0.5	CGCCGCCA
MA0567.1	cymsin_Mol020647	442	449	-	14.9146	8.13e-06	0.5	CGCCGCCA
MA0567.1	cymsin_Mol028144	442	449	-	14.9146	8.13e-06	0.5	CGCCGCCA
MA0567.1	cymsin_Mol000769	451	458	+	14.9146	8.13e-06	0.5	cgccgcca
MA0567.1	cymsin_Mol014937	444	451	-	14.9146	8.13e-06	0.5	CGCCGCCA
MA0567.1	cymsin_Mol013714	444	451	-	14.9146	8.13e-06	0.5	CGCCGCCA
MA0567.1	cymsin_Mol004506	452	459	+	14.9146	8.13e-06	0.5	cgccgcca
MA0567.1	cymsin_Mol007562	452	459	+	14.9146	8.13e-06	0.5	cgccgcca
MA0567.1	cymsin_Mol004460	452	459	+	14.9146	8.13e-06	0.5	cgccgcca
MA0567.1	cymsin_Mol004644	454	461	+	14.9146	8.13e-06	0.5	cgccgcca
MA0567.1	cymsin_Mol016863	454	461	+	14.9146	8.13e-06	0.5	cgccgcca
MA0567.1	cymsin_Mol007258	454	461	+	14.9146	8.13e-06	0.5	cgccgcca
MA0567.1	cymsin_Mol014905	449	456	-	14.9146	8.13e-06	0.5	CGCCGCCA
MA0567.1	cymsin_Mol016645	450	457	-	14.9146	8.13e-06	0.5	CGCCGCCA
MA0567.1	cymsin_Mol020436	450	457	-	14.9146	8.13e-06	0.5	CGCCGCCA
MA0567.1	cymsin_Mol015956	451	458	-	14.9146	8.13e-06	0.5	CGCCGCCA
MA0567.1	cymsin_Mol000691	452	459	-	14.9146	8.13e-06	0.5	CGCCGCCA
MA0567.1	cymsin_Mol012748	453	460	-	14.9146	8.13e-06	0.5	CGCCGCCA
MA0567.1	cymsin_Mol007327	461	468	+	14.9146	8.13e-06	0.5	cgccgcca
MA0567.1	cymsin_Mol022317	455	462	-	14.9146	8.13e-06	0.5	CGCCGCCA
MA0567.1	cymsin_Mol028675	456	463	-	14.9146	8.13e-06	0.5	CGCCGCCA
MA0567.1	cymsin_Mol021015	456	463	-	14.9146	8.13e-06	0.5	CGCCGCCA
MA0567.1	cymsin_Mol023873	464	471	+	14.9146	8.13e-06	0.5	cgccgcca
MA0567.1	cymsin_Mol013795	468	475	+	14.9146	8.13e-06	0.5	cgccgcca
MA0567.1	cymsin_Mol019380	462	469	-	14.9146	8.13e-06	0.5	CGCCGCCA
MA0567.1	cymsin_Mol001331	470	477	+	14.9146	8.13e-06	0.5	cgccgcca
MA0567.1	cymsin_Mol017354	471	478	+	14.9146	8.13e-06	0.5	cgccgcca
MA0567.1	cymsin_Mol014031	473	480	+	14.9146	8.13e-06	0.5	cgccgcca
MA0567.1	cymsin_Mol011676	473	480	+	14.9146	8.13e-06	0.5	cgccgcca
MA0567.1	cymsin_Mol019196	467	474	-	14.9146	8.13e-06	0.5	CGCCGCCA
MA0567.1	cymsin_Mol014823	478	485	+	14.9146	8.13e-06	0.5	cgccgcca
MA0567.1	cymsin_Mol026028	481	488	+	14.9146	8.13e-06	0.5	cgccgcca
MA0567.1	cymsin_Mol019922	478	485	-	14.9146	8.13e-06	0.5	CGCCGCCA
MA0567.1	cymsin_Mol018216	486	493	+	14.9146	8.13e-06	0.5	cgccgcca
MA0567.1	cymsin_Mol005566	482	489	-	14.9146	8.13e-06	0.5	CGCCGCCA
MA0567.1	cymsin_Mol005481	490	497	+	14.9146	8.13e-06	0.5	cgccgcca
MA0567.1	cymsin_Mol028369	490	497	+	14.9146	8.13e-06	0.5	cgccgcca
MA0567.1	cymsin_Mol012222	491	498	+	14.9146	8.13e-06	0.5	cgccgcca
MA0567.1	cymsin_Mol014481	487	494	-	14.9146	8.13e-06	0.5	CGCCGCCA
MA0567.1	cymsin_Mol004939	489	496	-	14.9146	8.13e-06	0.5	CGCCGCCA
MA0567.1	cymsin_Mol009580	497	504	+	14.9146	8.13e-06	0.5	cgccgcca
MA0567.1	cymsin_Mol025148	491	498	-	14.9146	8.13e-06	0.5	CGCCGCCA
MA0567.1	cymsin_Mol023171	499	506	+	14.9146	8.13e-06	0.5	cgccgcca
MA0567.1	cymsin_Mol026200	492	499	-	14.9146	8.13e-06	0.5	CGCCGCCA
MA0567.1	cymsin_Mol027452	499	506	+	14.9146	8.13e-06	0.5	cgccgcca
MA0567.1	cymsin_Mol015355	500	507	+	14.9146	8.13e-06	0.5	cgccgcca
MA0567.1	cymsin_Mol020637	501	508	+	14.9146	8.13e-06	0.5	cgccgcca
MA0567.1	cymsin_Mol011792	501	508	+	14.9146	8.13e-06	0.5	cgccgcca
MA0567.1	cymsin_Mol020685	502	509	+	14.9146	8.13e-06	0.5	cgccgcca
MA0567.1	cymsin_Mol013714	496	503	-	14.9146	8.13e-06	0.5	CGCCGCCA
MA0567.1	cymsin_Mol010503	503	510	+	14.9146	8.13e-06	0.5	cgccgcca
MA0567.1	cymsin_Mol021339	504	511	+	14.9146	8.13e-06	0.5	cgccgcca
MA0567.1	cymsin_Mol014905	498	505	-	14.9146	8.13e-06	0.5	CGCCGCCA
MA0567.1	cymsin_Mol008009	499	506	-	14.9146	8.13e-06	0.5	CGCCGCCA
MA0567.1	cymsin_Mol014652	509	516	+	14.9146	8.13e-06	0.5	cgccgcca
MA0567.1	cymsin_Mol021152	503	510	-	14.9146	8.13e-06	0.5	CGCCGCCA
MA0567.1	cymsin_Mol016905	510	517	+	14.9146	8.13e-06	0.5	cgccgcca
MA0567.1	cymsin_Mol014284	503	510	-	14.9146	8.13e-06	0.5	CGCCGCCA
MA0567.1	cymsin_Mol000914	511	518	+	14.9146	8.13e-06	0.5	cgccgcca
MA0567.1	cymsin_Mol023468	511	518	+	14.9146	8.13e-06	0.5	cgccgcca
MA0567.1	cymsin_Mol028384	505	512	-	14.9146	8.13e-06	0.5	CGCCGCCA
MA0567.1	cymsin_Mol022981	516	523	+	14.9146	8.13e-06	0.5	cgccgcca
MA0567.1	cymsin_Mol009367	519	526	+	14.9146	8.13e-06	0.5	cgccgcca
MA0567.1	cymsin_Mol004980	513	520	-	14.9146	8.13e-06	0.5	CGCCGCCA
MA0567.1	cymsin_Mol006849	514	521	-	14.9146	8.13e-06	0.5	CGCCGCCA
MA0567.1	cymsin_Mol017646	515	522	-	14.9146	8.13e-06	0.5	CGCCGCCA
MA0567.1	cymsin_Mol019963	523	530	+	14.9146	8.13e-06	0.5	cgccgcca
MA0567.1	cymsin_Mol017742	518	525	-	14.9146	8.13e-06	0.5	CGCCGCCA
MA0567.1	cymsin_Mol009580	526	533	+	14.9146	8.13e-06	0.5	cgccgcca
MA0567.1	cymsin_Mol005666	527	534	+	14.9146	8.13e-06	0.5	cgccgcca
MA0567.1	cymsin_Mol015981	522	529	-	14.9146	8.13e-06	0.5	CGCCGCCA
MA0567.1	cymsin_Mol019266	523	530	-	14.9146	8.13e-06	0.5	CGCCGCCA
MA0567.1	cymsin_Mol018122	530	537	+	14.9146	8.13e-06	0.5	cgccgcca
MA0567.1	cymsin_Mol024466	524	531	-	14.9146	8.13e-06	0.5	CGCCGCCA
MA0567.1	cymsin_Mol011689	525	532	-	14.9146	8.13e-06	0.5	CGCCGCCA
MA0567.1	cymsin_Mol018270	533	540	+	14.9146	8.13e-06	0.5	cgccgcca
MA0567.1	cymsin_Mol015658	536	543	+	14.9146	8.13e-06	0.5	cgccgcca
MA0567.1	cymsin_Mol001338	537	544	+	14.9146	8.13e-06	0.5	cgccgcca
MA0567.1	cymsin_Mol017672	538	545	+	14.9146	8.13e-06	0.5	cgccgcca
MA0567.1	cymsin_Mol024272	532	539	-	14.9146	8.13e-06	0.5	CGCCGCCA
MA0567.1	cymsin_Mol020300	539	546	+	14.9146	8.13e-06	0.5	cgccgcca
MA0567.1	cymsin_Mol009178	532	539	-	14.9146	8.13e-06	0.5	CGCCGCCA
MA0567.1	cymsin_Mol023154	532	539	-	14.9146	8.13e-06	0.5	CGCCGCCA
MA0567.1	cymsin_Mol021803	534	541	-	14.9146	8.13e-06	0.5	CGCCGCCA
MA0567.1	cymsin_Mol006956	542	549	+	14.9146	8.13e-06	0.5	cgccgcca
MA0567.1	cymsin_Mol001976	535	542	-	14.9146	8.13e-06	0.5	CGCCGCCA
MA0567.1	cymsin_Mol002291	543	550	+	14.9146	8.13e-06	0.5	cgccgcca
MA0567.1	cymsin_Mol020993	536	543	-	14.9146	8.13e-06	0.5	CGCCGCCA
MA0567.1	cymsin_Mol022806	545	552	+	14.9146	8.13e-06	0.5	cgccgcca
MA0567.1	cymsin_Mol025080	538	545	-	14.9146	8.13e-06	0.5	CGCCGCCA
MA0567.1	cymsin_Mol001947	540	547	-	14.9146	8.13e-06	0.5	CGCCGCCA
MA0567.1	cymsin_Mol003876	549	556	+	14.9146	8.13e-06	0.5	cgccgcca
MA0567.1	cymsin_Mol011139	542	549	-	14.9146	8.13e-06	0.5	CGCCGCCA
MA0567.1	cymsin_Mol013425	544	551	-	14.9146	8.13e-06	0.5	CGCCGCCA
MA0567.1	cymsin_Mol003680	547	554	-	14.9146	8.13e-06	0.5	CGCCGCCA
MA0567.1	cymsin_Mol007312	549	556	-	14.9146	8.13e-06	0.5	CGCCGCCA
MA0567.1	cymsin_Mol007092	551	558	-	14.9146	8.13e-06	0.5	CGCCGCCA
MA0567.1	cymsin_Mol002291	558	565	+	14.9146	8.13e-06	0.5	cgccgcca
MA0567.1	cymsin_Mol021476	551	558	-	14.9146	8.13e-06	0.5	CGCCGCCA
MA0567.1	cymsin_Mol025644	553	560	-	14.9146	8.13e-06	0.5	CGCCGCCA
MA0567.1	cymsin_Mol009248	556	563	-	14.9146	8.13e-06	0.5	CGCCGCCA
MA0567.1	cymsin_Mol023635	556	563	-	14.9146	8.13e-06	0.5	CGCCGCCA
MA0567.1	cymsin_Mol028549	567	574	+	14.9146	8.13e-06	0.5	cgccgcca
MA0567.1	cymsin_Mol012010	569	576	+	14.9146	8.13e-06	0.5	cgccgcca
MA0567.1	cymsin_Mol005453	569	576	+	14.9146	8.13e-06	0.5	cgccgcca
MA0567.1	cymsin_Mol016434	566	573	-	14.9146	8.13e-06	0.5	CGCCGCCA
MA0567.1	cymsin_Mol022658	568	575	-	14.9146	8.13e-06	0.5	CGCCGCCA
MA0567.1	cymsin_Mol017354	575	582	+	14.9146	8.13e-06	0.5	cgccgcca
MA0567.1	cymsin_Mol016554	575	582	+	14.9146	8.13e-06	0.5	cgccgcca
MA0567.1	cymsin_Mol017380	576	583	+	14.9146	8.13e-06	0.5	cgccgcca
MA0567.1	cymsin_Mol003316	577	584	+	14.9146	8.13e-06	0.5	cgccgcca
MA0567.1	cymsin_Mol019266	571	578	-	14.9146	8.13e-06	0.5	CGCCGCCA
MA0567.1	cymsin_Mol026350	578	585	+	14.9146	8.13e-06	0.5	cgccgcca
MA0567.1	cymsin_Mol002937	572	579	-	14.9146	8.13e-06	0.5	CGCCGCCA
MA0567.1	cymsin_Mol028489	574	581	-	14.9146	8.13e-06	0.5	CGCCGCCA
MA0567.1	cymsin_Mol002398	576	583	-	14.9146	8.13e-06	0.5	CGCCGCCA
MA0567.1	cymsin_Mol020593	576	583	-	14.9146	8.13e-06	0.5	CGCCGCCA
MA0567.1	cymsin_Mol021210	586	593	+	14.9146	8.13e-06	0.5	cgccgcca
MA0567.1	cymsin_Mol009338	579	586	-	14.9146	8.13e-06	0.5	CGCCGCCA
MA0567.1	cymsin_Mol000269	590	597	+	14.9146	8.13e-06	0.5	cgccgcca
MA0567.1	cymsin_Mol007324	590	597	+	14.9146	8.13e-06	0.5	cgccgcca
MA0567.1	cymsin_Mol021427	591	598	+	14.9146	8.13e-06	0.5	cgccgcca
MA0567.1	cymsin_Mol002714	592	599	+	14.9146	8.13e-06	0.5	cgccgcca
MA0567.1	cymsin_Mol003207	586	593	-	14.9146	8.13e-06	0.5	CGCCGCCA
MA0567.1	cymsin_Mol009192	593	600	+	14.9146	8.13e-06	0.5	cgccgcca
MA0567.1	cymsin_Mol008793	594	601	+	14.9146	8.13e-06	0.5	cgccgcca
MA0567.1	cymsin_Mol009828	596	603	+	14.9146	8.13e-06	0.5	cgccgcca
MA0567.1	cymsin_Mol013612	599	606	+	14.9146	8.13e-06	0.5	cgccgcca
MA0567.1	cymsin_Mol025091	600	607	+	14.9146	8.13e-06	0.5	cgccgcca
MA0567.1	cymsin_Mol017457	593	600	-	14.9146	8.13e-06	0.5	CGCCGCCA
MA0567.1	cymsin_Mol028261	597	604	-	14.9146	8.13e-06	0.5	CGCCGCCA
MA0567.1	cymsin_Mol023486	604	611	+	14.9146	8.13e-06	0.5	cgccgcca
MA0567.1	cymsin_Mol017244	597	604	-	14.9146	8.13e-06	0.5	CGCCGCCA
MA0567.1	cymsin_Mol022658	598	605	-	14.9146	8.13e-06	0.5	CGCCGCCA
MA0567.1	cymsin_Mol014549	605	612	+	14.9146	8.13e-06	0.5	cgccgcca
MA0567.1	cymsin_Mol001615	601	608	-	14.9146	8.13e-06	0.5	CGCCGCCA
MA0567.1	cymsin_Mol003302	608	615	+	14.9146	8.13e-06	0.5	cgccgcca
MA0567.1	cymsin_Mol019559	602	609	-	14.9146	8.13e-06	0.5	CGCCGCCA
MA0567.1	cymsin_Mol000404	602	609	-	14.9146	8.13e-06	0.5	CGCCGCCA
MA0567.1	cymsin_Mol011098	603	610	-	14.9146	8.13e-06	0.5	CGCCGCCA
MA0567.1	cymsin_Mol022806	611	618	+	14.9146	8.13e-06	0.5	cgccgcca
MA0567.1	cymsin_Mol018471	612	619	+	14.9146	8.13e-06	0.5	cgccgcca
MA0567.1	cymsin_Mol025694	612	619	+	14.9146	8.13e-06	0.5	cgccgcca
MA0567.1	cymsin_Mol019151	605	612	-	14.9146	8.13e-06	0.5	CGCCGCCA
MA0567.1	cymsin_Mol002391	615	622	+	14.9146	8.13e-06	0.5	cgccgcca
MA0567.1	cymsin_Mol016029	610	617	-	14.9146	8.13e-06	0.5	CGCCGCCA
MA0567.1	cymsin_Mol024852	611	618	-	14.9146	8.13e-06	0.5	CGCCGCCA
MA0567.1	cymsin_Mol000419	618	625	+	14.9146	8.13e-06	0.5	cgccgcca
MA0567.1	cymsin_Mol007468	611	618	-	14.9146	8.13e-06	0.5	CGCCGCCA
MA0567.1	cymsin_Mol026205	620	627	+	14.9146	8.13e-06	0.5	cgccgcca
MA0567.1	cymsin_Mol004873	620	627	+	14.9146	8.13e-06	0.5	cgccgcca
MA0567.1	cymsin_Mol008698	621	628	+	14.9146	8.13e-06	0.5	cgccgcca
MA0567.1	cymsin_Mol018116	621	628	+	14.9146	8.13e-06	0.5	cgccgcca
MA0567.1	cymsin_Mol000869	617	624	-	14.9146	8.13e-06	0.5	CGCCGCCA
MA0567.1	cymsin_Mol008716	619	626	-	14.9146	8.13e-06	0.5	CGCCGCCA
MA0567.1	cymsin_Mol014915	626	633	+	14.9146	8.13e-06	0.5	cgccgcca
MA0567.1	cymsin_Mol023129	620	627	-	14.9146	8.13e-06	0.5	CGCCGCCA
MA0567.1	cymsin_Mol025813	629	636	+	14.9146	8.13e-06	0.5	cgccgcca
MA0567.1	cymsin_Mol007889	631	638	+	14.9146	8.13e-06	0.5	cgccgcca
MA0567.1	cymsin_Mol016275	625	632	-	14.9146	8.13e-06	0.5	CGCCGCCA
MA0567.1	cymsin_Mol025479	625	632	-	14.9146	8.13e-06	0.5	CGCCGCCA
MA0567.1	cymsin_Mol005393	626	633	-	14.9146	8.13e-06	0.5	CGCCGCCA
MA0567.1	cymsin_Mol014287	635	642	+	14.9146	8.13e-06	0.5	cgccgcca
MA0567.1	cymsin_Mol002714	637	644	+	14.9146	8.13e-06	0.5	cgccgcca
MA0567.1	cymsin_Mol005303	639	646	+	14.9146	8.13e-06	0.5	cgccgcca
MA0567.1	cymsin_Mol023807	632	639	-	14.9146	8.13e-06	0.5	CGCCGCCA
MA0567.1	cymsin_Mol026778	640	647	+	14.9146	8.13e-06	0.5	cgccgcca
MA0567.1	cymsin_Mol003163	634	641	-	14.9146	8.13e-06	0.5	CGCCGCCA
MA0567.1	cymsin_Mol018116	643	650	+	14.9146	8.13e-06	0.5	cgccgcca
MA0567.1	cymsin_Mol019412	637	644	-	14.9146	8.13e-06	0.5	CGCCGCCA
MA0567.1	cymsin_Mol023129	641	648	-	14.9146	8.13e-06	0.5	CGCCGCCA
MA0567.1	cymsin_Mol023260	648	655	+	14.9146	8.13e-06	0.5	cgccgcca
MA0567.1	cymsin_Mol020715	654	661	+	14.9146	8.13e-06	0.5	cgccgcca
MA0567.1	cymsin_Mol007632	647	654	-	14.9146	8.13e-06	0.5	CGCCGCCA
MA0567.1	cymsin_Mol023961	647	654	-	14.9146	8.13e-06	0.5	CGCCGCCA
MA0567.1	cymsin_Mol021929	649	656	-	14.9146	8.13e-06	0.5	CGCCGCCA
MA0567.1	cymsin_Mol021824	651	658	-	14.9146	8.13e-06	0.5	CGCCGCCA
MA0567.1	cymsin_Mol014284	651	658	-	14.9146	8.13e-06	0.5	CGCCGCCA
MA0567.1	cymsin_Mol029115	656	663	-	14.9146	8.13e-06	0.5	CGCCGCCA
MA0567.1	cymsin_Mol011318	663	670	+	14.9146	8.13e-06	0.5	cgccgcca
MA0567.1	cymsin_Mol013633	657	664	-	14.9146	8.13e-06	0.5	CGCCGCCA
MA0567.1	cymsin_Mol002291	665	672	+	14.9146	8.13e-06	0.5	cgccgcca
MA0567.1	cymsin_Mol027875	661	668	-	14.9146	8.13e-06	0.5	CGCCGCCA
MA0567.1	cymsin_Mol020964	671	678	+	14.9146	8.13e-06	0.5	cgccgcca
MA0567.1	cymsin_Mol012970	664	671	-	14.9146	8.13e-06	0.5	CGCCGCCA
MA0567.1	cymsin_Mol021924	671	678	+	14.9146	8.13e-06	0.5	cgccgcca
MA0567.1	cymsin_Mol018967	665	672	-	14.9146	8.13e-06	0.5	CGCCGCCA
MA0567.1	cymsin_Mol027472	665	672	-	14.9146	8.13e-06	0.5	CGCCGCCA
MA0567.1	cymsin_Mol026577	674	681	+	14.9146	8.13e-06	0.5	cgccgcca
MA0567.1	cymsin_Mol001982	674	681	+	14.9146	8.13e-06	0.5	cgccgcca
MA0567.1	cymsin_Mol007388	676	683	+	14.9146	8.13e-06	0.5	cgccgcca
MA0567.1	cymsin_Mol021951	677	684	+	14.9146	8.13e-06	0.5	cgccgcca
MA0567.1	cymsin_Mol014193	671	678	-	14.9146	8.13e-06	0.5	CGCCGCCA
MA0567.1	cymsin_Mol014047	672	679	-	14.9146	8.13e-06	0.5	CGCCGCCA
MA0567.1	cymsin_Mol007889	682	689	+	14.9146	8.13e-06	0.5	cgccgcca
MA0567.1	cymsin_Mol027654	676	683	-	14.9146	8.13e-06	0.5	CGCCGCCA
MA0567.1	cymsin_Mol007119	677	684	-	14.9146	8.13e-06	0.5	CGCCGCCA
MA0567.1	cymsin_Mol016601	680	687	-	14.9146	8.13e-06	0.5	CGCCGCCA
MA0567.1	cymsin_Mol011572	688	695	+	14.9146	8.13e-06	0.5	cgccgcca
MA0567.1	cymsin_Mol018302	689	696	+	14.9146	8.13e-06	0.5	cgccgcca
MA0567.1	cymsin_Mol026001	690	697	+	14.9146	8.13e-06	0.5	cgccgcca
MA0567.1	cymsin_Mol014152	684	691	-	14.9146	8.13e-06	0.5	CGCCGCCA
MA0567.1	cymsin_Mol006195	684	691	-	14.9146	8.13e-06	0.5	CGCCGCCA
MA0567.1	cymsin_Mol004821	687	694	-	14.9146	8.13e-06	0.5	CGCCGCCA
MA0567.1	cymsin_Mol009999	688	695	-	14.9146	8.13e-06	0.5	CGCCGCCA
MA0567.1	cymsin_Mol019741	697	704	+	14.9146	8.13e-06	0.5	cgccgcca
MA0567.1	cymsin_Mol023803	690	697	-	14.9146	8.13e-06	0.5	CGCCGCCA
MA0567.1	cymsin_Mol003522	692	699	-	14.9146	8.13e-06	0.5	CGCCGCCA
MA0567.1	cymsin_Mol002714	700	707	+	14.9146	8.13e-06	0.5	cgccgcca
MA0567.1	cymsin_Mol008726	695	702	-	14.9146	8.13e-06	0.5	CGCCGCCA
MA0567.1	cymsin_Mol002732	703	710	+	14.9146	8.13e-06	0.5	cgccgcca
MA0567.1	cymsin_Mol023635	697	704	-	14.9146	8.13e-06	0.5	CGCCGCCA
MA0567.1	cymsin_Mol007318	698	705	-	14.9146	8.13e-06	0.5	CGCCGCCA
MA0567.1	cymsin_Mol024280	706	713	+	14.9146	8.13e-06	0.5	cgccgcca
MA0567.1	cymsin_Mol015832	699	706	-	14.9146	8.13e-06	0.5	CGCCGCCA
MA0567.1	cymsin_Mol010711	700	707	-	14.9146	8.13e-06	0.5	CGCCGCCA
MA0567.1	cymsin_Mol021656	700	707	-	14.9146	8.13e-06	0.5	CGCCGCCA
MA0567.1	cymsin_Mol029000	701	708	-	14.9146	8.13e-06	0.5	CGCCGCCA
MA0567.1	cymsin_Mol002843	708	715	+	14.9146	8.13e-06	0.5	cgccgcca
MA0567.1	cymsin_Mol008503	701	708	-	14.9146	8.13e-06	0.5	CGCCGCCA
MA0567.1	cymsin_Mol021865	708	715	+	14.9146	8.13e-06	0.5	cgccgcca
MA0567.1	cymsin_Mol002759	703	710	-	14.9146	8.13e-06	0.5	CGCCGCCA
MA0567.1	cymsin_Mol002195	705	712	-	14.9146	8.13e-06	0.5	CGCCGCCA
MA0567.1	cymsin_Mol020595	706	713	-	14.9146	8.13e-06	0.5	CGCCGCCA
MA0567.1	cymsin_Mol009194	706	713	-	14.9146	8.13e-06	0.5	CGCCGCCA
MA0567.1	cymsin_Mol026947	714	721	+	14.9146	8.13e-06	0.5	cgccgcca
MA0567.1	cymsin_Mol001177	707	714	-	14.9146	8.13e-06	0.5	CGCCGCCA
MA0567.1	cymsin_Mol021316	708	715	-	14.9146	8.13e-06	0.5	CGCCGCCA
MA0567.1	cymsin_Mol003830	715	722	+	14.9146	8.13e-06	0.5	cgccgcca
MA0567.1	cymsin_Mol027260	715	722	+	14.9146	8.13e-06	0.5	cgccgcca
MA0567.1	cymsin_Mol000455	716	723	+	14.9146	8.13e-06	0.5	cgccgcca
MA0567.1	cymsin_Mol017270	709	716	-	14.9146	8.13e-06	0.5	CGCCGCCA
MA0567.1	cymsin_Mol005303	717	724	+	14.9146	8.13e-06	0.5	cgccgcca
MA0567.1	cymsin_Mol023801	710	717	-	14.9146	8.13e-06	0.5	CGCCGCCA
MA0567.1	cymsin_Mol008578	710	717	-	14.9146	8.13e-06	0.5	CGCCGCCA
MA0567.1	cymsin_Mol027414	710	717	-	14.9146	8.13e-06	0.5	CGCCGCCA
MA0567.1	cymsin_Mol002432	711	718	-	14.9146	8.13e-06	0.5	CGCCGCCA
MA0567.1	cymsin_Mol023807	711	718	-	14.9146	8.13e-06	0.5	CGCCGCCA
MA0567.1	cymsin_Mol010706	720	727	+	14.9146	8.13e-06	0.5	cgccgcca
MA0567.1	cymsin_Mol013050	721	728	+	14.9146	8.13e-06	0.5	cgccgcca
MA0567.1	cymsin_Mol013168	722	729	+	14.9146	8.13e-06	0.5	cgccgcca
MA0567.1	cymsin_Mol016431	722	729	+	14.9146	8.13e-06	0.5	cgccgcca
MA0567.1	cymsin_Mol015874	715	722	-	14.9146	8.13e-06	0.5	CGCCGCCA
MA0567.1	cymsin_Mol018731	716	723	-	14.9146	8.13e-06	0.5	CGCCGCCA
MA0567.1	cymsin_Mol010749	716	723	-	14.9146	8.13e-06	0.5	CGCCGCCA
MA0567.1	cymsin_Mol016158	717	724	-	14.9146	8.13e-06	0.5	CGCCGCCA
MA0567.1	cymsin_Mol025062	717	724	-	14.9146	8.13e-06	0.5	CGCCGCCA
MA0567.1	cymsin_Mol000280	724	731	+	14.9146	8.13e-06	0.5	cgccgcca
MA0567.1	cymsin_Mol003647	725	732	+	14.9146	8.13e-06	0.5	cgccgcca
MA0567.1	cymsin_Mol007858	721	728	-	14.9146	8.13e-06	0.5	CGCCGCCA
MA0567.1	cymsin_Mol002968	724	731	-	14.9146	8.13e-06	0.5	CGCCGCCA
MA0567.1	cymsin_Mol014200	732	739	+	14.9146	8.13e-06	0.5	cgccgcca
MA0567.1	cymsin_Mol018024	732	739	+	14.9146	8.13e-06	0.5	cgccgcca
MA0567.1	cymsin_Mol007496	725	732	-	14.9146	8.13e-06	0.5	CGCCGCCA
MA0567.1	cymsin_Mol008578	726	733	-	14.9146	8.13e-06	0.5	CGCCGCCA
MA0567.1	cymsin_Mol003878	733	740	+	14.9146	8.13e-06	0.5	cgccgcca
MA0567.1	cymsin_Mol013131	726	733	-	14.9146	8.13e-06	0.5	CGCCGCCA
MA0567.1	cymsin_Mol007889	734	741	+	14.9146	8.13e-06	0.5	cgccgcca
MA0567.1	cymsin_Mol029402	728	735	-	14.9146	8.13e-06	0.5	CGCCGCCA
MA0567.1	cymsin_Mol022458	729	736	-	14.9146	8.13e-06	0.5	CGCCGCCA
MA0567.1	cymsin_Mol005111	730	737	-	14.9146	8.13e-06	0.5	CGCCGCCA
MA0567.1	cymsin_Mol009518	738	745	+	14.9146	8.13e-06	0.5	cgccgcca
MA0567.1	cymsin_Mol018839	731	738	-	14.9146	8.13e-06	0.5	CGCCGCCA
MA0567.1	cymsin_Mol014468	732	739	-	14.9146	8.13e-06	0.5	CGCCGCCA
MA0567.1	cymsin_Mol000924	733	740	-	14.9146	8.13e-06	0.5	CGCCGCCA
MA0567.1	cymsin_Mol019822	740	747	+	14.9146	8.13e-06	0.5	cgccgcca
MA0567.1	cymsin_Mol022336	733	740	-	14.9146	8.13e-06	0.5	CGCCGCCA
MA0567.1	cymsin_Mol011403	740	747	+	14.9146	8.13e-06	0.5	cgccgcca
MA0567.1	cymsin_Mol016601	734	741	-	14.9146	8.13e-06	0.5	CGCCGCCA
MA0567.1	cymsin_Mol002198	736	743	-	14.9146	8.13e-06	0.5	CGCCGCCA
MA0567.1	cymsin_Mol013134	744	751	+	14.9146	8.13e-06	0.5	cgccgcca
MA0567.1	cymsin_Mol003057	742	749	-	14.9146	8.13e-06	0.5	CGCCGCCA
MA0567.1	cymsin_Mol007648	742	749	-	14.9146	8.13e-06	0.5	CGCCGCCA
MA0567.1	cymsin_Mol015203	750	757	+	14.9146	8.13e-06	0.5	cgccgcca
MA0567.1	cymsin_Mol006988	744	751	-	14.9146	8.13e-06	0.5	CGCCGCCA
MA0567.1	cymsin_Mol021920	752	759	+	14.9146	8.13e-06	0.5	cgccgcca
MA0567.1	cymsin_Mol028675	745	752	-	14.9146	8.13e-06	0.5	CGCCGCCA
MA0567.1	cymsin_Mol019853	752	759	+	14.9146	8.13e-06	0.5	cgccgcca
MA0567.1	cymsin_Mol009137	753	760	+	14.9146	8.13e-06	0.5	cgccgcca
MA0567.1	cymsin_Mol008349	754	761	+	14.9146	8.13e-06	0.5	cgccgcca
MA0567.1	cymsin_Mol020436	747	754	-	14.9146	8.13e-06	0.5	CGCCGCCA
MA0567.1	cymsin_Mol004130	748	755	-	14.9146	8.13e-06	0.5	CGCCGCCA
MA0567.1	cymsin_Mol002017	748	755	-	14.9146	8.13e-06	0.5	CGCCGCCA
MA0567.1	cymsin_Mol016279	759	766	+	14.9146	8.13e-06	0.5	cgccgcca
MA0567.1	cymsin_Mol008423	752	759	-	14.9146	8.13e-06	0.5	CGCCGCCA
MA0567.1	cymsin_Mol018023	752	759	-	14.9146	8.13e-06	0.5	CGCCGCCA
MA0567.1	cymsin_Mol024852	753	760	-	14.9146	8.13e-06	0.5	CGCCGCCA
MA0567.1	cymsin_Mol019992	761	768	+	14.9146	8.13e-06	0.5	cgccgcca
MA0567.1	cymsin_Mol001112	756	763	-	14.9146	8.13e-06	0.5	CGCCGCCA
MA0567.1	cymsin_Mol013854	757	764	-	14.9146	8.13e-06	0.5	CGCCGCCA
MA0567.1	cymsin_Mol021695	765	772	+	14.9146	8.13e-06	0.5	cgccgcca
MA0567.1	cymsin_Mol012274	767	774	+	14.9146	8.13e-06	0.5	cgccgcca
MA0567.1	cymsin_Mol007779	760	767	-	14.9146	8.13e-06	0.5	CGCCGCCA
MA0567.1	cymsin_Mol021915	768	775	+	14.9146	8.13e-06	0.5	cgccgcca
MA0567.1	cymsin_Mol017651	761	768	-	14.9146	8.13e-06	0.5	CGCCGCCA
MA0567.1	cymsin_Mol011145	762	769	-	14.9146	8.13e-06	0.5	CGCCGCCA
MA0567.1	cymsin_Mol014701	773	780	+	14.9146	8.13e-06	0.5	cgccgcca
MA0567.1	cymsin_Mol020710	767	774	-	14.9146	8.13e-06	0.5	CGCCGCCA
MA0567.1	cymsin_Mol012065	774	781	+	14.9146	8.13e-06	0.5	cgccgcca
MA0567.1	cymsin_Mol018166	768	775	-	14.9146	8.13e-06	0.5	CGCCGCCA
MA0567.1	cymsin_Mol022830	776	783	+	14.9146	8.13e-06	0.5	cgccgcca
MA0567.1	cymsin_Mol020833	770	777	-	14.9146	8.13e-06	0.5	CGCCGCCA
MA0567.1	cymsin_Mol001112	778	785	-	14.9146	8.13e-06	0.5	CGCCGCCA
MA0567.1	cymsin_Mol010183	785	792	+	14.9146	8.13e-06	0.5	cgccgcca
MA0567.1	cymsin_Mol000700	786	793	+	14.9146	8.13e-06	0.5	cgccgcca
MA0567.1	cymsin_Mol004261	789	796	+	14.9146	8.13e-06	0.5	cgccgcca
MA0567.1	cymsin_Mol005035	790	797	+	14.9146	8.13e-06	0.5	cgccgcca
MA0567.1	cymsin_Mol010706	793	800	+	14.9146	8.13e-06	0.5	cgccgcca
MA0567.1	cymsin_Mol015889	794	801	+	14.9146	8.13e-06	0.5	cgccgcca
MA0567.1	cymsin_Mol001893	788	795	-	14.9146	8.13e-06	0.5	CGCCGCCA
MA0567.1	cymsin_Mol029044	797	804	+	14.9146	8.13e-06	0.5	cgccgcca
MA0567.1	cymsin_Mol018166	790	797	-	14.9146	8.13e-06	0.5	CGCCGCCA
MA0567.1	cymsin_Mol001310	790	797	-	14.9146	8.13e-06	0.5	CGCCGCCA
MA0567.1	cymsin_Mol023284	798	805	+	14.9146	8.13e-06	0.5	cgccgcca
MA0567.1	cymsin_Mol028010	798	805	+	14.9146	8.13e-06	0.5	cgccgcca
MA0567.1	cymsin_Mol000079	791	798	-	14.9146	8.13e-06	0.5	CGCCGCCA
MA0567.1	cymsin_Mol024316	799	806	+	14.9146	8.13e-06	0.5	cgccgcca
MA0567.1	cymsin_Mol013334	801	808	+	14.9146	8.13e-06	0.5	cgccgcca
MA0567.1	cymsin_Mol015889	802	809	+	14.9146	8.13e-06	0.5	cgccgcca
MA0567.1	cymsin_Mol024587	800	807	-	14.9146	8.13e-06	0.5	CGCCGCCA
MA0567.1	cymsin_Mol021859	800	807	-	14.9146	8.13e-06	0.5	CGCCGCCA
MA0567.1	cymsin_Mol012173	802	809	-	14.9146	8.13e-06	0.5	CGCCGCCA
MA0567.1	cymsin_Mol024605	802	809	-	14.9146	8.13e-06	0.5	CGCCGCCA
MA0567.1	cymsin_Mol026063	804	811	-	14.9146	8.13e-06	0.5	CGCCGCCA
MA0567.1	cymsin_Mol000701	812	819	+	14.9146	8.13e-06	0.5	cgccgcca
MA0567.1	cymsin_Mol018518	807	814	-	14.9146	8.13e-06	0.5	CGCCGCCA
MA0567.1	cymsin_Mol028261	807	814	-	14.9146	8.13e-06	0.5	CGCCGCCA
MA0567.1	cymsin_Mol013904	807	814	-	14.9146	8.13e-06	0.5	CGCCGCCA
MA0567.1	cymsin_Mol014259	809	816	-	14.9146	8.13e-06	0.5	CGCCGCCA
MA0567.1	cymsin_Mol017861	817	824	+	14.9146	8.13e-06	0.5	cgccgcca
MA0567.1	cymsin_Mol001227	811	818	-	14.9146	8.13e-06	0.5	CGCCGCCA
MA0567.1	cymsin_Mol021250	818	825	+	14.9146	8.13e-06	0.5	cgccgcca
MA0567.1	cymsin_Mol029499	812	819	-	14.9146	8.13e-06	0.5	CGCCGCCA
MA0567.1	cymsin_Mol022724	820	827	+	14.9146	8.13e-06	0.5	cgccgcca
MA0567.1	cymsin_Mol017458	822	829	+	14.9146	8.13e-06	0.5	cgccgcca
MA0567.1	cymsin_Mol013505	816	823	-	14.9146	8.13e-06	0.5	CGCCGCCA
MA0567.1	cymsin_Mol028259	816	823	-	14.9146	8.13e-06	0.5	CGCCGCCA
MA0567.1	cymsin_Mol027484	824	831	+	14.9146	8.13e-06	0.5	cgccgcca
MA0567.1	cymsin_Mol010836	824	831	+	14.9146	8.13e-06	0.5	cgccgcca
MA0567.1	cymsin_Mol004106	824	831	+	14.9146	8.13e-06	0.5	cgccgcca
MA0567.1	cymsin_Mol003643	818	825	-	14.9146	8.13e-06	0.5	CGCCGCCA
MA0567.1	cymsin_Mol017477	818	825	-	14.9146	8.13e-06	0.5	CGCCGCCA
MA0567.1	cymsin_Mol002732	828	835	+	14.9146	8.13e-06	0.5	cgccgcca
MA0567.1	cymsin_Mol011589	828	835	+	14.9146	8.13e-06	0.5	cgccgcca
MA0567.1	cymsin_Mol012422	822	829	-	14.9146	8.13e-06	0.5	CGCCGCCA
MA0567.1	cymsin_Mol015203	829	836	+	14.9146	8.13e-06	0.5	cgccgcca
MA0567.1	cymsin_Mol005402	823	830	-	14.9146	8.13e-06	0.5	CGCCGCCA
MA0567.1	cymsin_Mol002697	831	838	+	14.9146	8.13e-06	0.5	cgccgcca
MA0567.1	cymsin_Mol022901	826	833	-	14.9146	8.13e-06	0.5	CGCCGCCA
MA0567.1	cymsin_Mol000700	834	841	+	14.9146	8.13e-06	0.5	cgccgcca
MA0567.1	cymsin_Mol009332	829	836	-	14.9146	8.13e-06	0.5	CGCCGCCA
MA0567.1	cymsin_Mol028837	843	850	+	14.9146	8.13e-06	0.5	cgccgcca
MA0567.1	cymsin_Mol012746	837	844	-	14.9146	8.13e-06	0.5	CGCCGCCA
MA0567.1	cymsin_Mol011651	837	844	-	14.9146	8.13e-06	0.5	CGCCGCCA
MA0567.1	cymsin_Mol001735	838	845	-	14.9146	8.13e-06	0.5	CGCCGCCA
MA0567.1	cymsin_Mol009332	838	845	-	14.9146	8.13e-06	0.5	CGCCGCCA
MA0567.1	cymsin_Mol011603	847	854	+	14.9146	8.13e-06	0.5	cgccgcca
MA0567.1	cymsin_Mol023488	842	849	-	14.9146	8.13e-06	0.5	CGCCGCCA
MA0567.1	cymsin_Mol008721	849	856	+	14.9146	8.13e-06	0.5	cgccgcca
MA0567.1	cymsin_Mol026473	842	849	-	14.9146	8.13e-06	0.5	CGCCGCCA
MA0567.1	cymsin_Mol026523	843	850	-	14.9146	8.13e-06	0.5	CGCCGCCA
MA0567.1	cymsin_Mol004715	857	864	+	14.9146	8.13e-06	0.5	cgccgcca
MA0567.1	cymsin_Mol011444	858	865	+	14.9146	8.13e-06	0.5	cgccgcca
MA0567.1	cymsin_Mol016365	851	858	-	14.9146	8.13e-06	0.5	CGCCGCCA
MA0567.1	cymsin_Mol016412	858	865	+	14.9146	8.13e-06	0.5	cgccgcca
MA0567.1	cymsin_Mol023782	853	860	-	14.9146	8.13e-06	0.5	CGCCGCCA
MA0567.1	cymsin_Mol000130	854	861	-	14.9146	8.13e-06	0.5	CGCCGCCA
MA0567.1	cymsin_Mol011242	854	861	-	14.9146	8.13e-06	0.5	CGCCGCCA
MA0567.1	cymsin_Mol028115	862	869	+	14.9146	8.13e-06	0.5	cgccgcca
MA0567.1	cymsin_Mol022959	862	869	+	14.9146	8.13e-06	0.5	cgccgcca
MA0567.1	cymsin_Mol011055	863	870	+	14.9146	8.13e-06	0.5	cgccgcca
MA0567.1	cymsin_Mol015612	857	864	-	14.9146	8.13e-06	0.5	CGCCGCCA
MA0567.1	cymsin_Mol008620	865	872	+	14.9146	8.13e-06	0.5	cgccgcca
MA0567.1	cymsin_Mol027081	861	868	-	14.9146	8.13e-06	0.5	CGCCGCCA
MA0567.1	cymsin_Mol011458	869	876	+	14.9146	8.13e-06	0.5	cgccgcca
MA0567.1	cymsin_Mol005363	863	870	-	14.9146	8.13e-06	0.5	CGCCGCCA
MA0567.1	cymsin_Mol022243	864	871	-	14.9146	8.13e-06	0.5	CGCCGCCA
MA0567.1	cymsin_Mol014252	871	878	+	14.9146	8.13e-06	0.5	cgccgcca
MA0567.1	cymsin_Mol020083	864	871	-	14.9146	8.13e-06	0.5	CGCCGCCA
MA0567.1	cymsin_Mol023353	872	879	+	14.9146	8.13e-06	0.5	cgccgcca
MA0567.1	cymsin_Mol012680	866	873	-	14.9146	8.13e-06	0.5	CGCCGCCA
MA0567.1	cymsin_Mol014701	875	882	+	14.9146	8.13e-06	0.5	cgccgcca
MA0567.1	cymsin_Mol023410	870	877	-	14.9146	8.13e-06	0.5	CGCCGCCA
MA0567.1	cymsin_Mol007405	871	878	-	14.9146	8.13e-06	0.5	CGCCGCCA
MA0567.1	cymsin_Mol009332	872	879	-	14.9146	8.13e-06	0.5	CGCCGCCA
MA0567.1	cymsin_Mol008367	875	882	-	14.9146	8.13e-06	0.5	CGCCGCCA
MA0567.1	cymsin_Mol004637	876	883	-	14.9146	8.13e-06	0.5	CGCCGCCA
MA0567.1	cymsin_Mol001936	876	883	-	14.9146	8.13e-06	0.5	CGCCGCCA
MA0567.1	cymsin_Mol016505	884	891	+	14.9146	8.13e-06	0.5	cgccgcca
MA0567.1	cymsin_Mol002814	877	884	-	14.9146	8.13e-06	0.5	CGCCGCCA
MA0567.1	cymsin_Mol026095	885	892	+	14.9146	8.13e-06	0.5	cgccgcca
MA0567.1	cymsin_Mol027636	886	893	+	14.9146	8.13e-06	0.5	cgccgcca
MA0567.1	cymsin_Mol008451	886	893	+	14.9146	8.13e-06	0.5	cgccgcca
MA0567.1	cymsin_Mol005733	879	886	-	14.9146	8.13e-06	0.5	CGCCGCCA
MA0567.1	cymsin_Mol027378	879	886	-	14.9146	8.13e-06	0.5	CGCCGCCA
MA0567.1	cymsin_Mol022615	886	893	+	14.9146	8.13e-06	0.5	cgccgcca
MA0567.1	cymsin_Mol024878	889	896	+	14.9146	8.13e-06	0.5	cgccgcca
MA0567.1	cymsin_Mol003000	882	889	-	14.9146	8.13e-06	0.5	CGCCGCCA
MA0567.1	cymsin_Mol014254	884	891	-	14.9146	8.13e-06	0.5	CGCCGCCA
MA0567.1	cymsin_Mol022566	892	899	+	14.9146	8.13e-06	0.5	cgccgcca
MA0567.1	cymsin_Mol009979	892	899	+	14.9146	8.13e-06	0.5	cgccgcca
MA0567.1	cymsin_Mol027081	887	894	-	14.9146	8.13e-06	0.5	CGCCGCCA
MA0567.1	cymsin_Mol026942	894	901	+	14.9146	8.13e-06	0.5	cgccgcca
MA0567.1	cymsin_Mol025976	887	894	-	14.9146	8.13e-06	0.5	CGCCGCCA
MA0567.1	cymsin_Mol020805	894	901	+	14.9146	8.13e-06	0.5	cgccgcca
MA0567.1	cymsin_Mol005057	895	902	+	14.9146	8.13e-06	0.5	cgccgcca
MA0567.1	cymsin_Mol020574	889	896	-	14.9146	8.13e-06	0.5	CGCCGCCA
MA0567.1	cymsin_Mol013891	897	904	+	14.9146	8.13e-06	0.5	cgccgcca
MA0567.1	cymsin_Mol018899	898	905	+	14.9146	8.13e-06	0.5	cgccgcca
MA0567.1	cymsin_Mol014711	893	900	-	14.9146	8.13e-06	0.5	CGCCGCCA
MA0567.1	cymsin_Mol004111	900	907	+	14.9146	8.13e-06	0.5	cgccgcca
MA0567.1	cymsin_Mol021467	894	901	-	14.9146	8.13e-06	0.5	CGCCGCCA
MA0567.1	cymsin_Mol004235	895	902	-	14.9146	8.13e-06	0.5	CGCCGCCA
MA0567.1	cymsin_Mol020689	902	909	+	14.9146	8.13e-06	0.5	cgccgcca
MA0567.1	cymsin_Mol008296	895	902	-	14.9146	8.13e-06	0.5	CGCCGCCA
MA0567.1	cymsin_Mol024416	903	910	+	14.9146	8.13e-06	0.5	cgccgcca
MA0567.1	cymsin_Mol022566	904	911	+	14.9146	8.13e-06	0.5	cgccgcca
MA0567.1	cymsin_Mol003205	905	912	+	14.9146	8.13e-06	0.5	cgccgcca
MA0567.1	cymsin_Mol001947	900	907	-	14.9146	8.13e-06	0.5	CGCCGCCA
MA0567.1	cymsin_Mol017992	904	911	-	14.9146	8.13e-06	0.5	CGCCGCCA
MA0567.1	cymsin_Mol001656	911	918	+	14.9146	8.13e-06	0.5	cgccgcca
MA0567.1	cymsin_Mol026095	911	918	+	14.9146	8.13e-06	0.5	cgccgcca
MA0567.1	cymsin_Mol019181	912	919	+	14.9146	8.13e-06	0.5	cgccgcca
MA0567.1	cymsin_Mol002181	912	919	+	14.9146	8.13e-06	0.5	cgccgcca
MA0567.1	cymsin_Mol025460	906	913	-	14.9146	8.13e-06	0.5	CGCCGCCA
MA0567.1	cymsin_Mol016679	913	920	+	14.9146	8.13e-06	0.5	cgccgcca
MA0567.1	cymsin_Mol023784	916	923	+	14.9146	8.13e-06	0.5	cgccgcca
MA0567.1	cymsin_Mol020531	918	925	+	14.9146	8.13e-06	0.5	cgccgcca
MA0567.1	cymsin_Mol028574	918	925	+	14.9146	8.13e-06	0.5	cgccgcca
MA0567.1	cymsin_Mol026942	919	926	+	14.9146	8.13e-06	0.5	cgccgcca
MA0567.1	cymsin_Mol009772	913	920	-	14.9146	8.13e-06	0.5	CGCCGCCA
MA0567.1	cymsin_Mol002147	916	923	-	14.9146	8.13e-06	0.5	CGCCGCCA
MA0567.1	cymsin_Mol001227	916	923	-	14.9146	8.13e-06	0.5	CGCCGCCA
MA0567.1	cymsin_Mol015706	917	924	-	14.9146	8.13e-06	0.5	CGCCGCCA
MA0567.1	cymsin_Mol009747	924	931	+	14.9146	8.13e-06	0.5	cgccgcca
MA0567.1	cymsin_Mol000641	924	931	+	14.9146	8.13e-06	0.5	cgccgcca
MA0567.1	cymsin_Mol019211	925	932	+	14.9146	8.13e-06	0.5	cgccgcca
MA0567.1	cymsin_Mol004053	926	933	+	14.9146	8.13e-06	0.5	cgccgcca
MA0567.1	cymsin_Mol021584	921	928	-	14.9146	8.13e-06	0.5	CGCCGCCA
MA0567.1	cymsin_Mol027414	923	930	-	14.9146	8.13e-06	0.5	CGCCGCCA
MA0567.1	cymsin_Mol009444	924	931	-	14.9146	8.13e-06	0.5	CGCCGCCA
MA0567.1	cymsin_Mol002931	925	932	-	14.9146	8.13e-06	0.5	CGCCGCCA
MA0567.1	cymsin_Mol027876	933	940	+	14.9146	8.13e-06	0.5	cgccgcca
MA0567.1	cymsin_Mol001581	927	934	-	14.9146	8.13e-06	0.5	CGCCGCCA
MA0567.1	cymsin_Mol026001	936	943	+	14.9146	8.13e-06	0.5	cgccgcca
MA0567.1	cymsin_Mol024983	931	938	-	14.9146	8.13e-06	0.5	CGCCGCCA
MA0567.1	cymsin_Mol011497	932	939	-	14.9146	8.13e-06	0.5	CGCCGCCA
MA0567.1	cymsin_Mol005589	942	949	+	14.9146	8.13e-06	0.5	cgccgcca
MA0567.1	cymsin_Mol003883	944	951	+	14.9146	8.13e-06	0.5	cgccgcca
MA0567.1	cymsin_Mol028029	938	945	-	14.9146	8.13e-06	0.5	CGCCGCCA
MA0567.1	cymsin_Mol001876	939	946	-	14.9146	8.13e-06	0.5	CGCCGCCA
MA0567.1	cymsin_Mol004837	939	946	-	14.9146	8.13e-06	0.5	CGCCGCCA
MA0567.1	cymsin_Mol001339	946	953	+	14.9146	8.13e-06	0.5	cgccgcca
MA0567.1	cymsin_Mol011970	941	948	-	14.9146	8.13e-06	0.5	CGCCGCCA
MA0567.1	cymsin_Mol025564	949	956	+	14.9146	8.13e-06	0.5	cgccgcca
MA0567.1	cymsin_Mol012989	945	952	-	14.9146	8.13e-06	0.5	CGCCGCCA
MA0567.1	cymsin_Mol025460	946	953	-	14.9146	8.13e-06	0.5	CGCCGCCA
MA0567.1	cymsin_Mol004460	953	960	+	14.9146	8.13e-06	0.5	cgccgcca
MA0567.1	cymsin_Mol023540	953	960	+	14.9146	8.13e-06	0.5	cgccgcca
MA0567.1	cymsin_Mol029011	947	954	-	14.9146	8.13e-06	0.5	CGCCGCCA
MA0567.1	cymsin_Mol020689	955	962	+	14.9146	8.13e-06	0.5	cgccgcca
MA0567.1	cymsin_Mol005296	949	956	-	14.9146	8.13e-06	0.5	CGCCGCCA
MA0567.1	cymsin_Mol015202	956	963	+	14.9146	8.13e-06	0.5	cgccgcca
MA0567.1	cymsin_Mol013832	950	957	-	14.9146	8.13e-06	0.5	CGCCGCCA
MA0567.1	cymsin_Mol003204	959	966	+	14.9146	8.13e-06	0.5	cgccgcca
MA0567.1	cymsin_Mol014813	959	966	+	14.9146	8.13e-06	0.5	cgccgcca
MA0567.1	cymsin_Mol005128	952	959	-	14.9146	8.13e-06	0.5	CGCCGCCA
MA0567.1	cymsin_Mol022539	953	960	-	14.9146	8.13e-06	0.5	CGCCGCCA
MA0567.1	cymsin_Mol015706	953	960	-	14.9146	8.13e-06	0.5	CGCCGCCA
MA0567.1	cymsin_Mol017547	953	960	-	14.9146	8.13e-06	0.5	CGCCGCCA
MA0567.1	cymsin_Mol006890	961	968	+	14.9146	8.13e-06	0.5	cgccgcca
MA0567.1	cymsin_Mol010828	954	961	-	14.9146	8.13e-06	0.5	CGCCGCCA
MA0567.1	cymsin_Mol002789	962	969	+	14.9146	8.13e-06	0.5	cgccgcca
MA0567.1	cymsin_Mol010353	963	970	+	14.9146	8.13e-06	0.5	cgccgcca
MA0567.1	cymsin_Mol008806	956	963	-	14.9146	8.13e-06	0.5	CGCCGCCA
MA0567.1	cymsin_Mol027472	957	964	-	14.9146	8.13e-06	0.5	CGCCGCCA
MA0567.1	cymsin_Mol012101	964	971	+	14.9146	8.13e-06	0.5	cgccgcca
MA0567.1	cymsin_Mol018376	965	972	+	14.9146	8.13e-06	0.5	cgccgcca
MA0567.1	cymsin_Mol003510	959	966	-	14.9146	8.13e-06	0.5	CGCCGCCA
MA0567.1	cymsin_Mol021518	960	967	-	14.9146	8.13e-06	0.5	CGCCGCCA
MA0567.1	cymsin_Mol024878	968	975	+	14.9146	8.13e-06	0.5	cgccgcca
MA0567.1	cymsin_Mol017342	968	975	+	14.9146	8.13e-06	0.5	cgccgcca
MA0567.1	cymsin_Mol026581	962	969	-	14.9146	8.13e-06	0.5	CGCCGCCA
MA0567.1	cymsin_Mol004837	963	970	-	14.9146	8.13e-06	0.5	CGCCGCCA
MA0567.1	cymsin_Mol022787	971	978	+	14.9146	8.13e-06	0.5	cgccgcca
MA0567.1	cymsin_Mol018064	965	972	-	14.9146	8.13e-06	0.5	CGCCGCCA
MA0567.1	cymsin_Mol009837	965	972	-	14.9146	8.13e-06	0.5	CGCCGCCA
MA0567.1	cymsin_Mol008374	968	975	-	14.9146	8.13e-06	0.5	CGCCGCCA
MA0567.1	cymsin_Mol018582	975	982	+	14.9146	8.13e-06	0.5	cgccgcca
MA0567.1	cymsin_Mol023563	968	975	-	14.9146	8.13e-06	0.5	CGCCGCCA
MA0567.1	cymsin_Mol007946	970	977	-	14.9146	8.13e-06	0.5	CGCCGCCA
MA0567.1	cymsin_Mol019485	978	985	+	14.9146	8.13e-06	0.5	cgccgcca
MA0567.1	cymsin_Mol024886	972	979	-	14.9146	8.13e-06	0.5	CGCCGCCA
MA0567.1	cymsin_Mol017780	972	979	-	14.9146	8.13e-06	0.5	CGCCGCCA
MA0567.1	cymsin_Mol004677	980	987	+	14.9146	8.13e-06	0.5	cgccgcca
MA0567.1	cymsin_Mol019263	980	987	+	14.9146	8.13e-06	0.5	cgccgcca
MA0567.1	cymsin_Mol012397	974	981	-	14.9146	8.13e-06	0.5	CGCCGCCA
MA0567.1	cymsin_Mol004343	981	988	+	14.9146	8.13e-06	0.5	cgccgcca
MA0567.1	cymsin_Mol015338	974	981	-	14.9146	8.13e-06	0.5	CGCCGCCA
MA0567.1	cymsin_Mol019992	982	989	+	14.9146	8.13e-06	0.5	cgccgcca
MA0567.1	cymsin_Mol010149	983	990	+	14.9146	8.13e-06	0.5	cgccgcca
MA0567.1	cymsin_Mol005374	976	983	-	14.9146	8.13e-06	0.5	CGCCGCCA
MA0567.1	cymsin_Mol000879	984	991	+	14.9146	8.13e-06	0.5	cgccgcca
MA0567.1	cymsin_Mol000641	984	991	+	14.9146	8.13e-06	0.5	cgccgcca
MA0567.1	cymsin_Mol007170	987	994	+	14.9146	8.13e-06	0.5	cgccgcca
MA0567.1	cymsin_Mol002539	983	990	-	14.9146	8.13e-06	0.5	CGCCGCCA
MA0567.1	cymsin_Mol026450	984	991	-	14.9146	8.13e-06	0.5	CGCCGCCA
MA0567.1	cymsin_Mol028584	991	998	+	14.9146	8.13e-06	0.5	cgccgcca
MA0567.1	cymsin_Mol009757	992	999	+	14.9146	8.13e-06	0.5	cgccgcca
MA0567.1	cymsin_Mol012619	985	992	-	14.9146	8.13e-06	0.5	CGCCGCCA
MA0567.1	cymsin_Mol016738	987	994	-	14.9146	8.13e-06	0.5	CGCCGCCA
MA0567.1	cymsin_Mol009803	989	996	-	14.9146	8.13e-06	0.5	CGCCGCCA
MA0567.1	cymsin_Mol012288	989	996	-	14.9146	8.13e-06	0.5	CGCCGCCA
MA0567.1	cymsin_Mol018743	996	1003	+	14.9146	8.13e-06	0.5	cgccgcca
MA0567.1	cymsin_Mol023234	997	1004	+	14.9146	8.13e-06	0.5	cgccgcca
MA0567.1	cymsin_Mol011832	991	998	-	14.9146	8.13e-06	0.5	CGCCGCCA
MA0567.1	cymsin_Mol009706	992	999	-	14.9146	8.13e-06	0.5	CGCCGCCA
MA0567.1	cymsin_Mol010239	992	999	-	14.9146	8.13e-06	0.5	CGCCGCCA
MA0567.1	cymsin_Mol010914	1001	1008	+	14.9146	8.13e-06	0.5	cgccgcca
MA0567.1	cymsin_Mol014629	1001	1008	+	14.9146	8.13e-06	0.5	cgccgcca
MA0567.1	cymsin_Mol021947	995	1002	-	14.9146	8.13e-06	0.5	CGCCGCCA
MA0567.1	cymsin_Mol011033	995	1002	-	14.9146	8.13e-06	0.5	CGCCGCCA
MA0567.1	cymsin_Mol010276	995	1002	-	14.9146	8.13e-06	0.5	CGCCGCCA
MA0567.1	cymsin_Mol012397	995	1002	-	14.9146	8.13e-06	0.5	CGCCGCCA
MA0567.1	cymsin_Mol023989	1003	1010	+	14.9146	8.13e-06	0.5	cgccgcca
MA0567.1	cymsin_Mol006660	998	1005	-	14.9146	8.13e-06	0.5	CGCCGCCA
MA0567.1	cymsin_Mol026321	1000	1007	-	14.9146	8.13e-06	0.5	CGCCGCCA
MA0567.1	cymsin_Mol000181	1008	1015	+	14.9146	8.13e-06	0.5	cgccgcca
MA0567.1	cymsin_Mol018953	1002	1009	-	14.9146	8.13e-06	0.5	CGCCGCCA
MA0567.1	cymsin_Mol002194	1003	1010	-	14.9146	8.13e-06	0.5	CGCCGCCA
MA0567.1	cymsin_Mol003385	1010	1017	+	14.9146	8.13e-06	0.5	cgccgcca
MA0567.1	cymsin_Mol022806	1003	1010	-	14.9146	8.13e-06	0.5	CGCCGCCA
MA0567.1	cymsin_Mol013837	1005	1012	-	14.9146	8.13e-06	0.5	CGCCGCCA
MA0567.1	cymsin_Mol017053	1012	1019	+	14.9146	8.13e-06	0.5	cgccgcca
MA0567.1	cymsin_Mol013152	1013	1020	+	14.9146	8.13e-06	0.5	cgccgcca
MA0567.1	cymsin_Mol022806	1013	1020	+	14.9146	8.13e-06	0.5	cgccgcca
MA0567.1	cymsin_Mol009436	1008	1015	-	14.9146	8.13e-06	0.5	CGCCGCCA
MA0567.1	cymsin_Mol008243	1016	1023	+	14.9146	8.13e-06	0.5	cgccgcca
MA0567.1	cymsin_Mol024435	1009	1016	-	14.9146	8.13e-06	0.5	CGCCGCCA
MA0567.1	cymsin_Mol001847	1009	1016	-	14.9146	8.13e-06	0.5	CGCCGCCA
MA0567.1	cymsin_Mol016672	1010	1017	-	14.9146	8.13e-06	0.5	CGCCGCCA
MA0567.1	cymsin_Mol017053	1022	1029	+	14.9146	8.13e-06	0.5	cgccgcca
MA0567.1	cymsin_Mol029536	1017	1024	-	14.9146	8.13e-06	0.5	CGCCGCCA
MA0567.1	cymsin_Mol002746	1024	1031	+	14.9146	8.13e-06	0.5	cgccgcca
MA0567.1	cymsin_Mol015020	1025	1032	+	14.9146	8.13e-06	0.5	cgccgcca
MA0567.1	cymsin_Mol000159	1018	1025	-	14.9146	8.13e-06	0.5	CGCCGCCA
MA0567.1	cymsin_Mol022328	1025	1032	+	14.9146	8.13e-06	0.5	cgccgcca
MA0567.1	cymsin_Mol010092	1019	1026	-	14.9146	8.13e-06	0.5	CGCCGCCA
MA0567.1	cymsin_Mol016715	1026	1033	+	14.9146	8.13e-06	0.5	cgccgcca
MA0567.1	cymsin_Mol010719	1028	1035	+	14.9146	8.13e-06	0.5	cgccgcca
MA0567.1	cymsin_Mol028045	1029	1036	+	14.9146	8.13e-06	0.5	cgccgcca
MA0567.1	cymsin_Mol023934	1029	1036	+	14.9146	8.13e-06	0.5	cgccgcca
MA0567.1	cymsin_Mol023932	1029	1036	+	14.9146	8.13e-06	0.5	cgccgcca
MA0567.1	cymsin_Mol007283	1030	1037	+	14.9146	8.13e-06	0.5	cgccgcca
MA0567.1	cymsin_Mol000169	1030	1037	+	14.9146	8.13e-06	0.5	cgccgcca
MA0567.1	cymsin_Mol011067	1031	1038	+	14.9146	8.13e-06	0.5	cgccgcca
MA0567.1	cymsin_Mol011655	1025	1032	-	14.9146	8.13e-06	0.5	CGCCGCCA
MA0567.1	cymsin_Mol017443	1025	1032	-	14.9146	8.13e-06	0.5	CGCCGCCA
MA0567.1	cymsin_Mol002856	1033	1040	+	14.9146	8.13e-06	0.5	cgccgcca
MA0567.1	cymsin_Mol017552	1031	1038	-	14.9146	8.13e-06	0.5	CGCCGCCA
MA0567.1	cymsin_Mol010150	1038	1045	+	14.9146	8.13e-06	0.5	cgccgcca
MA0567.1	cymsin_Mol011170	1032	1039	-	14.9146	8.13e-06	0.5	CGCCGCCA
MA0567.1	cymsin_Mol006675	1039	1046	+	14.9146	8.13e-06	0.5	cgccgcca
MA0567.1	cymsin_Mol012597	1033	1040	-	14.9146	8.13e-06	0.5	CGCCGCCA
MA0567.1	cymsin_Mol017808	1040	1047	+	14.9146	8.13e-06	0.5	cgccgcca
MA0567.1	cymsin_Mol026037	1043	1050	+	14.9146	8.13e-06	0.5	cgccgcca
MA0567.1	cymsin_Mol025146	1037	1044	-	14.9146	8.13e-06	0.5	CGCCGCCA
MA0567.1	cymsin_Mol019416	1040	1047	-	14.9146	8.13e-06	0.5	CGCCGCCA
MA0567.1	cymsin_Mol021517	1040	1047	-	14.9146	8.13e-06	0.5	CGCCGCCA
MA0567.1	cymsin_Mol012061	1048	1055	+	14.9146	8.13e-06	0.5	cgccgcca
MA0567.1	cymsin_Mol014323	1050	1057	+	14.9146	8.13e-06	0.5	cgccgcca
MA0567.1	cymsin_Mol020819	1050	1057	+	14.9146	8.13e-06	0.5	cgccgcca
MA0567.1	cymsin_Mol004111	1052	1059	+	14.9146	8.13e-06	0.5	cgccgcca
MA0567.1	cymsin_Mol018524	1052	1059	+	14.9146	8.13e-06	0.5	cgccgcca
MA0567.1	cymsin_Mol017212	1053	1060	+	14.9146	8.13e-06	0.5	cgccgcca
MA0567.1	cymsin_Mol008491	1046	1053	-	14.9146	8.13e-06	0.5	CGCCGCCA
MA0567.1	cymsin_Mol017566	1054	1061	+	14.9146	8.13e-06	0.5	cgccgcca
MA0567.1	cymsin_Mol012686	1047	1054	-	14.9146	8.13e-06	0.5	CGCCGCCA
MA0567.1	cymsin_Mol008837	1054	1061	+	14.9146	8.13e-06	0.5	cgccgcca
MA0567.1	cymsin_Mol025044	1049	1056	-	14.9146	8.13e-06	0.5	CGCCGCCA
MA0567.1	cymsin_Mol017808	1057	1064	+	14.9146	8.13e-06	0.5	cgccgcca
MA0567.1	cymsin_Mol020613	1057	1064	+	14.9146	8.13e-06	0.5	cgccgcca
MA0567.1	cymsin_Mol020236	1058	1065	+	14.9146	8.13e-06	0.5	cgccgcca
MA0567.1	cymsin_Mol019926	1059	1066	+	14.9146	8.13e-06	0.5	cgccgcca
MA0567.1	cymsin_Mol028507	1061	1068	+	14.9146	8.13e-06	0.5	cgccgcca
MA0567.1	cymsin_Mol010372	1058	1065	-	14.9146	8.13e-06	0.5	CGCCGCCA
MA0567.1	cymsin_Mol011569	1059	1066	-	14.9146	8.13e-06	0.5	CGCCGCCA
MA0567.1	cymsin_Mol009926	1061	1068	-	14.9146	8.13e-06	0.5	CGCCGCCA
MA0567.1	cymsin_Mol024461	1069	1076	+	14.9146	8.13e-06	0.5	cgccgcca
MA0567.1	cymsin_Mol022615	1071	1078	+	14.9146	8.13e-06	0.5	cgccgcca
MA0567.1	cymsin_Mol016543	1072	1079	+	14.9146	8.13e-06	0.5	cgccgcca
MA0567.1	cymsin_Mol013819	1068	1075	-	14.9146	8.13e-06	0.5	CGCCGCCA
MA0567.1	cymsin_Mol008936	1076	1083	+	14.9146	8.13e-06	0.5	cgccgcca
MA0567.1	cymsin_Mol003922	1076	1083	+	14.9146	8.13e-06	0.5	cgccgcca
MA0567.1	cymsin_Mol017808	1077	1084	+	14.9146	8.13e-06	0.5	cgccgcca
MA0567.1	cymsin_Mol002615	1077	1084	+	14.9146	8.13e-06	0.5	cgccgcca
MA0567.1	cymsin_Mol011004	1070	1077	-	14.9146	8.13e-06	0.5	CGCCGCCA
MA0567.1	cymsin_Mol020706	1071	1078	-	14.9146	8.13e-06	0.5	CGCCGCCA
MA0567.1	cymsin_Mol009837	1079	1086	+	14.9146	8.13e-06	0.5	cgccgcca
MA0567.1	cymsin_Mol029634	1079	1086	+	14.9146	8.13e-06	0.5	cgccgcca
MA0567.1	cymsin_Mol016092	1086	1093	+	14.9146	8.13e-06	0.5	cgccgcca
MA0567.1	cymsin_Mol008190	1086	1093	+	14.9146	8.13e-06	0.5	cgccgcca
MA0567.1	cymsin_Mol010192	1087	1094	+	14.9146	8.13e-06	0.5	cgccgcca
MA0567.1	cymsin_Mol002897	1087	1094	+	14.9146	8.13e-06	0.5	cgccgcca
MA0567.1	cymsin_Mol011057	1080	1087	-	14.9146	8.13e-06	0.5	CGCCGCCA
MA0567.1	cymsin_Mol007371	1088	1095	+	14.9146	8.13e-06	0.5	cgccgcca
MA0567.1	cymsin_Mol000328	1081	1088	-	14.9146	8.13e-06	0.5	CGCCGCCA
MA0567.1	cymsin_Mol014776	1082	1089	-	14.9146	8.13e-06	0.5	CGCCGCCA
MA0567.1	cymsin_Mol004340	1090	1097	+	14.9146	8.13e-06	0.5	cgccgcca
MA0567.1	cymsin_Mol028029	1083	1090	-	14.9146	8.13e-06	0.5	CGCCGCCA
MA0567.1	cymsin_Mol012288	1083	1090	-	14.9146	8.13e-06	0.5	CGCCGCCA
MA0567.1	cymsin_Mol027632	1092	1099	+	14.9146	8.13e-06	0.5	cgccgcca
MA0567.1	cymsin_Mol012528	1086	1093	-	14.9146	8.13e-06	0.5	CGCCGCCA
MA0567.1	cymsin_Mol013512	1095	1102	+	14.9146	8.13e-06	0.5	cgccgcca
MA0567.1	cymsin_Mol019358	1095	1102	+	14.9146	8.13e-06	0.5	cgccgcca
MA0567.1	cymsin_Mol015734	1089	1096	-	14.9146	8.13e-06	0.5	CGCCGCCA
MA0567.1	cymsin_Mol021536	1097	1104	+	14.9146	8.13e-06	0.5	cgccgcca
MA0567.1	cymsin_Mol015110	1100	1107	+	14.9146	8.13e-06	0.5	cgccgcca
MA0567.1	cymsin_Mol019948	1101	1108	+	14.9146	8.13e-06	0.5	cgccgcca
MA0567.1	cymsin_Mol002615	1103	1110	+	14.9146	8.13e-06	0.5	cgccgcca
MA0567.1	cymsin_Mol001703	1096	1103	-	14.9146	8.13e-06	0.5	CGCCGCCA
MA0567.1	cymsin_Mol028274	1104	1111	+	14.9146	8.13e-06	0.5	cgccgcca
MA0567.1	cymsin_Mol020763	1100	1107	-	14.9146	8.13e-06	0.5	CGCCGCCA
MA0567.1	cymsin_Mol020084	1100	1107	-	14.9146	8.13e-06	0.5	CGCCGCCA
MA0567.1	cymsin_Mol019526	1108	1115	+	14.9146	8.13e-06	0.5	cgccgcca
MA0567.1	cymsin_Mol012494	1101	1108	-	14.9146	8.13e-06	0.5	CGCCGCCA
MA0567.1	cymsin_Mol028191	1101	1108	-	14.9146	8.13e-06	0.5	CGCCGCCA
MA0567.1	cymsin_Mol022593	1102	1109	-	14.9146	8.13e-06	0.5	CGCCGCCA
MA0567.1	cymsin_Mol004734	1103	1110	-	14.9146	8.13e-06	0.5	CGCCGCCA
MA0567.1	cymsin_Mol006798	1103	1110	-	14.9146	8.13e-06	0.5	CGCCGCCA
MA0567.1	cymsin_Mol014813	1110	1117	+	14.9146	8.13e-06	0.5	cgccgcca
MA0567.1	cymsin_Mol012288	1105	1112	-	14.9146	8.13e-06	0.5	CGCCGCCA
MA0567.1	cymsin_Mol021164	1105	1112	-	14.9146	8.13e-06	0.5	CGCCGCCA
MA0567.1	cymsin_Mol015194	1105	1112	-	14.9146	8.13e-06	0.5	CGCCGCCA
MA0567.1	cymsin_Mol009698	1106	1113	-	14.9146	8.13e-06	0.5	CGCCGCCA
MA0567.1	cymsin_Mol000900	1106	1113	-	14.9146	8.13e-06	0.5	CGCCGCCA
MA0567.1	cymsin_Mol002166	1116	1123	+	14.9146	8.13e-06	0.5	cgccgcca
MA0567.1	cymsin_Mol013925	1117	1124	+	14.9146	8.13e-06	0.5	cgccgcca
MA0567.1	cymsin_Mol017669	1118	1125	+	14.9146	8.13e-06	0.5	cgccgcca
MA0567.1	cymsin_Mol003549	1111	1118	-	14.9146	8.13e-06	0.5	CGCCGCCA
MA0567.1	cymsin_Mol016332	1114	1121	-	14.9146	8.13e-06	0.5	CGCCGCCA
MA0567.1	cymsin_Mol008309	1115	1122	-	14.9146	8.13e-06	0.5	CGCCGCCA
MA0567.1	cymsin_Mol025563	1123	1130	+	14.9146	8.13e-06	0.5	cgccgcca
MA0567.1	cymsin_Mol019890	1124	1131	+	14.9146	8.13e-06	0.5	cgccgcca
MA0567.1	cymsin_Mol003530	1117	1124	-	14.9146	8.13e-06	0.5	CGCCGCCA
MA0567.1	cymsin_Mol017231	1117	1124	-	14.9146	8.13e-06	0.5	CGCCGCCA
MA0567.1	cymsin_Mol017004	1124	1131	+	14.9146	8.13e-06	0.5	cgccgcca
MA0567.1	cymsin_Mol008623	1124	1131	+	14.9146	8.13e-06	0.5	cgccgcca
MA0567.1	cymsin_Mol022512	1126	1133	+	14.9146	8.13e-06	0.5	cgccgcca
MA0567.1	cymsin_Mol012494	1119	1126	-	14.9146	8.13e-06	0.5	CGCCGCCA
MA0567.1	cymsin_Mol026853	1119	1126	-	14.9146	8.13e-06	0.5	CGCCGCCA
MA0567.1	cymsin_Mol003263	1120	1127	-	14.9146	8.13e-06	0.5	CGCCGCCA
MA0567.1	cymsin_Mol015836	1128	1135	+	14.9146	8.13e-06	0.5	cgccgcca
MA0567.1	cymsin_Mol011706	1124	1131	-	14.9146	8.13e-06	0.5	CGCCGCCA
MA0567.1	cymsin_Mol024159	1124	1131	-	14.9146	8.13e-06	0.5	CGCCGCCA
MA0567.1	cymsin_Mol028501	1127	1134	-	14.9146	8.13e-06	0.5	CGCCGCCA
MA0567.1	cymsin_Mol003689	1135	1142	+	14.9146	8.13e-06	0.5	cgccgcca
MA0567.1	cymsin_Mol020084	1137	1144	+	14.9146	8.13e-06	0.5	cgccgcca
MA0567.1	cymsin_Mol016363	1131	1138	-	14.9146	8.13e-06	0.5	CGCCGCCA
MA0567.1	cymsin_Mol016062	1139	1146	+	14.9146	8.13e-06	0.5	cgccgcca
MA0567.1	cymsin_Mol009069	1132	1139	-	14.9146	8.13e-06	0.5	CGCCGCCA
MA0567.1	cymsin_Mol006587	1140	1147	+	14.9146	8.13e-06	0.5	cgccgcca
MA0567.1	cymsin_Mol005452	1141	1148	+	14.9146	8.13e-06	0.5	cgccgcca
MA0567.1	cymsin_Mol020819	1142	1149	+	14.9146	8.13e-06	0.5	cgccgcca
MA0567.1	cymsin_Mol010428	1142	1149	+	14.9146	8.13e-06	0.5	cgccgcca
MA0567.1	cymsin_Mol013797	1142	1149	+	14.9146	8.13e-06	0.5	cgccgcca
MA0567.1	cymsin_Mol011661	1137	1144	-	14.9146	8.13e-06	0.5	CGCCGCCA
MA0567.1	cymsin_Mol006789	1146	1153	+	14.9146	8.13e-06	0.5	cgccgcca
MA0567.1	cymsin_Mol002579	1148	1155	+	14.9146	8.13e-06	0.5	cgccgcca
MA0567.1	cymsin_Mol014566	1151	1158	+	14.9146	8.13e-06	0.5	cgccgcca
MA0567.1	cymsin_Mol001022	1144	1151	-	14.9146	8.13e-06	0.5	CGCCGCCA
MA0567.1	cymsin_Mol017487	1153	1160	+	14.9146	8.13e-06	0.5	cgccgcca
MA0567.1	cymsin_Mol028191	1147	1154	-	14.9146	8.13e-06	0.5	CGCCGCCA
MA0567.1	cymsin_Mol016373	1156	1163	+	14.9146	8.13e-06	0.5	cgccgcca
MA0567.1	cymsin_Mol013769	1149	1156	-	14.9146	8.13e-06	0.5	CGCCGCCA
MA0567.1	cymsin_Mol016066	1156	1163	+	14.9146	8.13e-06	0.5	cgccgcca
MA0567.1	cymsin_Mol016152	1158	1165	+	14.9146	8.13e-06	0.5	cgccgcca
MA0567.1	cymsin_Mol006489	1151	1158	-	14.9146	8.13e-06	0.5	CGCCGCCA
MA0567.1	cymsin_Mol005373	1159	1166	+	14.9146	8.13e-06	0.5	cgccgcca
MA0567.1	cymsin_Mol013476	1161	1168	+	14.9146	8.13e-06	0.5	cgccgcca
MA0567.1	cymsin_Mol028929	1155	1162	-	14.9146	8.13e-06	0.5	CGCCGCCA
MA0567.1	cymsin_Mol024242	1159	1166	-	14.9146	8.13e-06	0.5	CGCCGCCA
MA0567.1	cymsin_Mol008402	1166	1173	+	14.9146	8.13e-06	0.5	cgccgcca
MA0567.1	cymsin_Mol025335	1159	1166	-	14.9146	8.13e-06	0.5	CGCCGCCA
MA0567.1	cymsin_Mol020531	1166	1173	+	14.9146	8.13e-06	0.5	cgccgcca
MA0567.1	cymsin_Mol027724	1160	1167	-	14.9146	8.13e-06	0.5	CGCCGCCA
MA0567.1	cymsin_Mol006489	1163	1170	-	14.9146	8.13e-06	0.5	CGCCGCCA
MA0567.1	cymsin_Mol004635	1170	1177	+	14.9146	8.13e-06	0.5	cgccgcca
MA0567.1	cymsin_Mol017873	1172	1179	+	14.9146	8.13e-06	0.5	cgccgcca
MA0567.1	cymsin_Mol005440	1165	1172	-	14.9146	8.13e-06	0.5	CGCCGCCA
MA0567.1	cymsin_Mol016046	1174	1181	+	14.9146	8.13e-06	0.5	cgccgcca
MA0567.1	cymsin_Mol008915	1171	1178	-	14.9146	8.13e-06	0.5	CGCCGCCA
MA0567.1	cymsin_Mol009127	1179	1186	+	14.9146	8.13e-06	0.5	cgccgcca
MA0567.1	cymsin_Mol019855	1175	1182	-	14.9146	8.13e-06	0.5	CGCCGCCA
MA0567.1	cymsin_Mol011065	1175	1182	-	14.9146	8.13e-06	0.5	CGCCGCCA
MA0567.1	cymsin_Mol009077	1175	1182	-	14.9146	8.13e-06	0.5	CGCCGCCA
MA0567.1	cymsin_Mol013419	1177	1184	-	14.9146	8.13e-06	0.5	CGCCGCCA
MA0567.1	cymsin_Mol010744	1184	1191	+	14.9146	8.13e-06	0.5	cgccgcca
MA0567.1	cymsin_Mol006703	1186	1193	+	14.9146	8.13e-06	0.5	cgccgcca
MA0567.1	cymsin_Mol008174	1186	1193	+	14.9146	8.13e-06	0.5	cgccgcca
MA0567.1	cymsin_Mol027747	1180	1187	-	14.9146	8.13e-06	0.5	CGCCGCCA
MA0567.1	cymsin_Mol004002	1189	1196	+	14.9146	8.13e-06	0.5	cgccgcca
MA0567.1	cymsin_Mol008115	1190	1197	+	14.9146	8.13e-06	0.5	cgccgcca
MA0567.1	cymsin_Mol004745	1184	1191	-	14.9146	8.13e-06	0.5	CGCCGCCA
MA0567.1	cymsin_Mol027724	1184	1191	-	14.9146	8.13e-06	0.5	CGCCGCCA
MA0567.1	cymsin_Mol006888	1184	1191	-	14.9146	8.13e-06	0.5	CGCCGCCA
MA0567.1	cymsin_Mol027209	1192	1199	+	14.9146	8.13e-06	0.5	cgccgcca
MA0567.1	cymsin_Mol016471	1192	1199	+	14.9146	8.13e-06	0.5	cgccgcca
MA0567.1	cymsin_Mol007813	1189	1196	-	14.9146	8.13e-06	0.5	CGCCGCCA
MA0567.1	cymsin_Mol023940	1190	1197	-	14.9146	8.13e-06	0.5	CGCCGCCA
MA0567.1	cymsin_Mol002357	1190	1197	-	14.9146	8.13e-06	0.5	CGCCGCCA
MA0567.1	cymsin_Mol017408	1191	1198	-	14.9146	8.13e-06	0.5	CGCCGCCA
MA0567.1	cymsin_Mol007643	1192	1199	-	14.9146	8.13e-06	0.5	CGCCGCCA
MA0567.1	cymsin_Mol019553	1199	1206	+	14.9146	8.13e-06	0.5	cgccgcca
MA0567.1	cymsin_Mol026404	1194	1201	-	14.9146	8.13e-06	0.5	CGCCGCCA
MA0567.1	cymsin_Mol000467	1194	1201	-	14.9146	8.13e-06	0.5	CGCCGCCA
MA0567.1	cymsin_Mol010678	1201	1208	+	14.9146	8.13e-06	0.5	cgccgcca
MA0567.1	cymsin_Mol006258	1195	1202	-	14.9146	8.13e-06	0.5	CGCCGCCA
MA0567.1	cymsin_Mol023351	1203	1210	+	14.9146	8.13e-06	0.5	cgccgcca
MA0567.1	cymsin_Mol012352	1196	1203	-	14.9146	8.13e-06	0.5	CGCCGCCA
MA0567.1	cymsin_Mol014813	1203	1210	+	14.9146	8.13e-06	0.5	cgccgcca
MA0567.1	cymsin_Mol014906	1198	1205	-	14.9146	8.13e-06	0.5	CGCCGCCA
MA0567.1	cymsin_Mol024582	1206	1213	+	14.9146	8.13e-06	0.5	cgccgcca
MA0567.1	cymsin_Mol028748	1199	1206	-	14.9146	8.13e-06	0.5	CGCCGCCA
MA0567.1	cymsin_Mol016108	1207	1214	+	14.9146	8.13e-06	0.5	cgccgcca
MA0567.1	cymsin_Mol021441	1200	1207	-	14.9146	8.13e-06	0.5	CGCCGCCA
MA0567.1	cymsin_Mol007832	1201	1208	-	14.9146	8.13e-06	0.5	CGCCGCCA
MA0567.1	cymsin_Mol009109	1208	1215	+	14.9146	8.13e-06	0.5	cgccgcca
MA0567.1	cymsin_Mol001753	1202	1209	-	14.9146	8.13e-06	0.5	CGCCGCCA
MA0567.1	cymsin_Mol010678	1210	1217	+	14.9146	8.13e-06	0.5	cgccgcca
MA0567.1	cymsin_Mol000735	1204	1211	-	14.9146	8.13e-06	0.5	CGCCGCCA
MA0567.1	cymsin_Mol012495	1211	1218	+	14.9146	8.13e-06	0.5	cgccgcca
MA0567.1	cymsin_Mol016800	1212	1219	+	14.9146	8.13e-06	0.5	cgccgcca
MA0567.1	cymsin_Mol012785	1205	1212	-	14.9146	8.13e-06	0.5	CGCCGCCA
MA0567.1	cymsin_Mol007092	1214	1221	+	14.9146	8.13e-06	0.5	cgccgcca
MA0567.1	cymsin_Mol005666	1214	1221	+	14.9146	8.13e-06	0.5	cgccgcca
MA0567.1	cymsin_Mol010748	1208	1215	-	14.9146	8.13e-06	0.5	CGCCGCCA
MA0567.1	cymsin_Mol011132	1215	1222	+	14.9146	8.13e-06	0.5	cgccgcca
MA0567.1	cymsin_Mol026826	1209	1216	-	14.9146	8.13e-06	0.5	CGCCGCCA
MA0567.1	cymsin_Mol009026	1210	1217	-	14.9146	8.13e-06	0.5	CGCCGCCA
MA0567.1	cymsin_Mol014423	1210	1217	-	14.9146	8.13e-06	0.5	CGCCGCCA
MA0567.1	cymsin_Mol022590	1220	1227	+	14.9146	8.13e-06	0.5	cgccgcca
MA0567.1	cymsin_Mol024915	1221	1228	+	14.9146	8.13e-06	0.5	cgccgcca
MA0567.1	cymsin_Mol014565	1221	1228	+	14.9146	8.13e-06	0.5	cgccgcca
MA0567.1	cymsin_Mol004745	1215	1222	-	14.9146	8.13e-06	0.5	CGCCGCCA
MA0567.1	cymsin_Mol022257	1223	1230	+	14.9146	8.13e-06	0.5	cgccgcca
MA0567.1	cymsin_Mol005589	1223	1230	+	14.9146	8.13e-06	0.5	cgccgcca
MA0567.1	cymsin_Mol020403	1223	1230	+	14.9146	8.13e-06	0.5	cgccgcca
MA0567.1	cymsin_Mol004834	1224	1231	+	14.9146	8.13e-06	0.5	cgccgcca
MA0567.1	cymsin_Mol023275	1225	1232	+	14.9146	8.13e-06	0.5	cgccgcca
MA0567.1	cymsin_Mol023351	1227	1234	+	14.9146	8.13e-06	0.5	cgccgcca
MA0567.1	cymsin_Mol013643	1221	1228	-	14.9146	8.13e-06	0.5	CGCCGCCA
MA0567.1	cymsin_Mol010313	1223	1230	-	14.9146	8.13e-06	0.5	CGCCGCCA
MA0567.1	cymsin_Mol000182	1224	1231	-	14.9146	8.13e-06	0.5	CGCCGCCA
MA0567.1	cymsin_Mol018878	1232	1239	+	14.9146	8.13e-06	0.5	cgccgcca
MA0567.1	cymsin_Mol003598	1232	1239	+	14.9146	8.13e-06	0.5	cgccgcca
MA0567.1	cymsin_Mol028529	1232	1239	+	14.9146	8.13e-06	0.5	cgccgcca
MA0567.1	cymsin_Mol028455	1233	1240	+	14.9146	8.13e-06	0.5	cgccgcca
MA0567.1	cymsin_Mol007191	1233	1240	+	14.9146	8.13e-06	0.5	cgccgcca
MA0567.1	cymsin_Mol029161	1233	1240	+	14.9146	8.13e-06	0.5	cgccgcca
MA0567.1	cymsin_Mol009266	1234	1241	+	14.9146	8.13e-06	0.5	cgccgcca
MA0567.1	cymsin_Mol010449	1228	1235	-	14.9146	8.13e-06	0.5	CGCCGCCA
MA0567.1	cymsin_Mol001753	1231	1238	-	14.9146	8.13e-06	0.5	CGCCGCCA
MA0567.1	cymsin_Mol022145	1238	1245	+	14.9146	8.13e-06	0.5	cgccgcca
MA0567.1	cymsin_Mol021865	1239	1246	+	14.9146	8.13e-06	0.5	cgccgcca
MA0567.1	cymsin_Mol010675	1232	1239	-	14.9146	8.13e-06	0.5	CGCCGCCA
MA0567.1	cymsin_Mol012159	1240	1247	+	14.9146	8.13e-06	0.5	cgccgcca
MA0567.1	cymsin_Mol023536	1240	1247	+	14.9146	8.13e-06	0.5	cgccgcca
MA0567.1	cymsin_Mol024167	1234	1241	-	14.9146	8.13e-06	0.5	CGCCGCCA
MA0567.1	cymsin_Mol025565	1241	1248	+	14.9146	8.13e-06	0.5	cgccgcca
MA0567.1	cymsin_Mol015766	1242	1249	+	14.9146	8.13e-06	0.5	cgccgcca
MA0567.1	cymsin_Mol008554	1242	1249	+	14.9146	8.13e-06	0.5	cgccgcca
MA0567.1	cymsin_Mol012176	1245	1252	+	14.9146	8.13e-06	0.5	cgccgcca
MA0567.1	cymsin_Mol021492	1238	1245	-	14.9146	8.13e-06	0.5	CGCCGCCA
MA0567.1	cymsin_Mol026452	1246	1253	+	14.9146	8.13e-06	0.5	cgccgcca
MA0567.1	cymsin_Mol003316	1247	1254	+	14.9146	8.13e-06	0.5	cgccgcca
MA0567.1	cymsin_Mol005871	1240	1247	-	14.9146	8.13e-06	0.5	CGCCGCCA
MA0567.1	cymsin_Mol011872	1247	1254	+	14.9146	8.13e-06	0.5	cgccgcca
MA0567.1	cymsin_Mol011706	1241	1248	-	14.9146	8.13e-06	0.5	CGCCGCCA
MA0567.1	cymsin_Mol020403	1249	1256	+	14.9146	8.13e-06	0.5	cgccgcca
MA0567.1	cymsin_Mol009051	1249	1256	+	14.9146	8.13e-06	0.5	cgccgcca
MA0567.1	cymsin_Mol013820	1242	1249	-	14.9146	8.13e-06	0.5	CGCCGCCA
MA0567.1	cymsin_Mol001704	1252	1259	+	14.9146	8.13e-06	0.5	cgccgcca
MA0567.1	cymsin_Mol012178	1246	1253	-	14.9146	8.13e-06	0.5	CGCCGCCA
MA0567.1	cymsin_Mol013716	1248	1255	-	14.9146	8.13e-06	0.5	CGCCGCCA
MA0567.1	cymsin_Mol017264	1249	1256	-	14.9146	8.13e-06	0.5	CGCCGCCA
MA0567.1	cymsin_Mol010936	1256	1263	+	14.9146	8.13e-06	0.5	cgccgcca
MA0567.1	cymsin_Mol021221	1249	1256	-	14.9146	8.13e-06	0.5	CGCCGCCA
MA0567.1	cymsin_Mol021052	1250	1257	-	14.9146	8.13e-06	0.5	CGCCGCCA
MA0567.1	cymsin_Mol012786	1250	1257	-	14.9146	8.13e-06	0.5	CGCCGCCA
MA0567.1	cymsin_Mol015367	1251	1258	-	14.9146	8.13e-06	0.5	CGCCGCCA
MA0567.1	cymsin_Mol000467	1252	1259	-	14.9146	8.13e-06	0.5	CGCCGCCA
MA0567.1	cymsin_Mol029580	1252	1259	-	14.9146	8.13e-06	0.5	CGCCGCCA
MA0567.1	cymsin_Mol007842	1260	1267	+	14.9146	8.13e-06	0.5	cgccgcca
MA0567.1	cymsin_Mol000695	1260	1267	+	14.9146	8.13e-06	0.5	cgccgcca
MA0567.1	cymsin_Mol023447	1253	1260	-	14.9146	8.13e-06	0.5	CGCCGCCA
MA0567.1	cymsin_Mol013449	1256	1263	-	14.9146	8.13e-06	0.5	CGCCGCCA
MA0567.1	cymsin_Mol011132	1263	1270	+	14.9146	8.13e-06	0.5	cgccgcca
MA0567.1	cymsin_Mol005272	1257	1264	-	14.9146	8.13e-06	0.5	CGCCGCCA
MA0567.1	cymsin_Mol005326	1265	1272	+	14.9146	8.13e-06	0.5	cgccgcca
MA0567.1	cymsin_Mol012123	1266	1273	+	14.9146	8.13e-06	0.5	cgccgcca
MA0567.1	cymsin_Mol009393	1260	1267	-	14.9146	8.13e-06	0.5	CGCCGCCA
MA0567.1	cymsin_Mol023245	1267	1274	+	14.9146	8.13e-06	0.5	cgccgcca
MA0567.1	cymsin_Mol024994	1268	1275	+	14.9146	8.13e-06	0.5	cgccgcca
MA0567.1	cymsin_Mol015125	1262	1269	-	14.9146	8.13e-06	0.5	CGCCGCCA
MA0567.1	cymsin_Mol016460	1270	1277	+	14.9146	8.13e-06	0.5	cgccgcca
MA0567.1	cymsin_Mol024920	1271	1278	+	14.9146	8.13e-06	0.5	cgccgcca
MA0567.1	cymsin_Mol005866	1273	1280	+	14.9146	8.13e-06	0.5	cgccgcca
MA0567.1	cymsin_Mol008132	1267	1274	-	14.9146	8.13e-06	0.5	CGCCGCCA
MA0567.1	cymsin_Mol003263	1267	1274	-	14.9146	8.13e-06	0.5	CGCCGCCA
MA0567.1	cymsin_Mol003747	1268	1275	-	14.9146	8.13e-06	0.5	CGCCGCCA
MA0567.1	cymsin_Mol020514	1268	1275	-	14.9146	8.13e-06	0.5	CGCCGCCA
MA0567.1	cymsin_Mol023194	1278	1285	+	14.9146	8.13e-06	0.5	cgccgcca
MA0567.1	cymsin_Mol005272	1271	1278	-	14.9146	8.13e-06	0.5	CGCCGCCA
MA0567.1	cymsin_Mol013607	1272	1279	-	14.9146	8.13e-06	0.5	CGCCGCCA
MA0567.1	cymsin_Mol004266	1279	1286	+	14.9146	8.13e-06	0.5	cgccgcca
MA0567.1	cymsin_Mol005326	1282	1289	+	14.9146	8.13e-06	0.5	cgccgcca
MA0567.1	cymsin_Mol012743	1285	1292	+	14.9146	8.13e-06	0.5	cgccgcca
MA0567.1	cymsin_Mol009327	1281	1288	-	14.9146	8.13e-06	0.5	CGCCGCCA
MA0567.1	cymsin_Mol000725	1282	1289	-	14.9146	8.13e-06	0.5	CGCCGCCA
MA0567.1	cymsin_Mol011062	1290	1297	+	14.9146	8.13e-06	0.5	cgccgcca
MA0567.1	cymsin_Mol006285	1283	1290	-	14.9146	8.13e-06	0.5	CGCCGCCA
MA0567.1	cymsin_Mol000467	1285	1292	-	14.9146	8.13e-06	0.5	CGCCGCCA
MA0567.1	cymsin_Mol018800	1285	1292	-	14.9146	8.13e-06	0.5	CGCCGCCA
MA0567.1	cymsin_Mol019163	1292	1299	+	14.9146	8.13e-06	0.5	cgccgcca
MA0567.1	cymsin_Mol019128	1295	1302	+	14.9146	8.13e-06	0.5	cgccgcca
MA0567.1	cymsin_Mol006856	1296	1303	+	14.9146	8.13e-06	0.5	cgccgcca
MA0567.1	cymsin_Mol022363	1289	1296	-	14.9146	8.13e-06	0.5	CGCCGCCA
MA0567.1	cymsin_Mol017284	1292	1299	-	14.9146	8.13e-06	0.5	CGCCGCCA
MA0567.1	cymsin_Mol008681	1292	1299	-	14.9146	8.13e-06	0.5	CGCCGCCA
MA0567.1	cymsin_Mol010953	1292	1299	-	14.9146	8.13e-06	0.5	CGCCGCCA
MA0567.1	cymsin_Mol000940	1293	1300	-	14.9146	8.13e-06	0.5	CGCCGCCA
MA0567.1	cymsin_Mol010066	1293	1300	-	14.9146	8.13e-06	0.5	CGCCGCCA
MA0567.1	cymsin_Mol007743	1294	1301	-	14.9146	8.13e-06	0.5	CGCCGCCA
MA0567.1	cymsin_Mol023962	1301	1308	+	14.9146	8.13e-06	0.5	cgccgcca
MA0567.1	cymsin_Mol016491	1296	1303	-	14.9146	8.13e-06	0.5	CGCCGCCA
MA0567.1	cymsin_Mol022900	1303	1310	+	14.9146	8.13e-06	0.5	cgccgcca
MA0567.1	cymsin_Mol013904	1304	1311	+	14.9146	8.13e-06	0.5	cgccgcca
MA0567.1	cymsin_Mol020109	1306	1313	+	14.9146	8.13e-06	0.5	cgccgcca
MA0567.1	cymsin_Mol014423	1307	1314	+	14.9146	8.13e-06	0.5	cgccgcca
MA0567.1	cymsin_Mol020514	1301	1308	-	14.9146	8.13e-06	0.5	CGCCGCCA
MA0567.1	cymsin_Mol010802	1302	1309	-	14.9146	8.13e-06	0.5	CGCCGCCA
MA0567.1	cymsin_Mol010678	1310	1317	+	14.9146	8.13e-06	0.5	cgccgcca
MA0567.1	cymsin_Mol010953	1304	1311	-	14.9146	8.13e-06	0.5	CGCCGCCA
MA0567.1	cymsin_Mol015909	1312	1319	+	14.9146	8.13e-06	0.5	cgccgcca
MA0567.1	cymsin_Mol025046	1314	1321	+	14.9146	8.13e-06	0.5	cgccgcca
MA0567.1	cymsin_Mol013201	1316	1323	+	14.9146	8.13e-06	0.5	cgccgcca
MA0567.1	cymsin_Mol005393	1309	1316	-	14.9146	8.13e-06	0.5	CGCCGCCA
MA0567.1	cymsin_Mol027175	1317	1324	+	14.9146	8.13e-06	0.5	cgccgcca
MA0567.1	cymsin_Mol021300	1317	1324	+	14.9146	8.13e-06	0.5	cgccgcca
MA0567.1	cymsin_Mol026736	1310	1317	-	14.9146	8.13e-06	0.5	CGCCGCCA
MA0567.1	cymsin_Mol007301	1311	1318	-	14.9146	8.13e-06	0.5	CGCCGCCA
MA0567.1	cymsin_Mol019746	1313	1320	-	14.9146	8.13e-06	0.5	CGCCGCCA
MA0567.1	cymsin_Mol016491	1315	1322	-	14.9146	8.13e-06	0.5	CGCCGCCA
MA0567.1	cymsin_Mol019063	1315	1322	-	14.9146	8.13e-06	0.5	CGCCGCCA
MA0567.1	cymsin_Mol003816	1322	1329	+	14.9146	8.13e-06	0.5	cgccgcca
MA0567.1	cymsin_Mol019743	1316	1323	-	14.9146	8.13e-06	0.5	CGCCGCCA
MA0567.1	cymsin_Mol019664	1316	1323	-	14.9146	8.13e-06	0.5	CGCCGCCA
MA0567.1	cymsin_Mol011352	1317	1324	-	14.9146	8.13e-06	0.5	CGCCGCCA
MA0567.1	cymsin_Mol026325	1326	1333	+	14.9146	8.13e-06	0.5	cgccgcca
MA0567.1	cymsin_Mol022769	1319	1326	-	14.9146	8.13e-06	0.5	CGCCGCCA
MA0567.1	cymsin_Mol022503	1325	1332	-	14.9146	8.13e-06	0.5	CGCCGCCA
MA0567.1	cymsin_Mol012842	1333	1340	+	14.9146	8.13e-06	0.5	cgccgcca
MA0567.1	cymsin_Mol012188	1333	1340	+	14.9146	8.13e-06	0.5	cgccgcca
MA0567.1	cymsin_Mol025719	1326	1333	-	14.9146	8.13e-06	0.5	CGCCGCCA
MA0567.1	cymsin_Mol027855	1333	1340	+	14.9146	8.13e-06	0.5	cgccgcca
MA0567.1	cymsin_Mol014559	1327	1334	-	14.9146	8.13e-06	0.5	CGCCGCCA
MA0567.1	cymsin_Mol003742	1328	1335	-	14.9146	8.13e-06	0.5	CGCCGCCA
MA0567.1	cymsin_Mol013193	1329	1336	-	14.9146	8.13e-06	0.5	CGCCGCCA
MA0567.1	cymsin_Mol013820	1329	1336	-	14.9146	8.13e-06	0.5	CGCCGCCA
MA0567.1	cymsin_Mol007811	1336	1343	+	14.9146	8.13e-06	0.5	cgccgcca
MA0567.1	cymsin_Mol019472	1330	1337	-	14.9146	8.13e-06	0.5	CGCCGCCA
MA0567.1	cymsin_Mol020866	1338	1345	+	14.9146	8.13e-06	0.5	cgccgcca
MA0567.1	cymsin_Mol002102	1332	1339	-	14.9146	8.13e-06	0.5	CGCCGCCA
MA0567.1	cymsin_Mol000239	1332	1339	-	14.9146	8.13e-06	0.5	CGCCGCCA
MA0567.1	cymsin_Mol011165	1339	1346	+	14.9146	8.13e-06	0.5	cgccgcca
MA0567.1	cymsin_Mol029593	1335	1342	-	14.9146	8.13e-06	0.5	CGCCGCCA
MA0567.1	cymsin_Mol021425	1342	1349	+	14.9146	8.13e-06	0.5	cgccgcca
MA0567.1	cymsin_Mol016189	1338	1345	-	14.9146	8.13e-06	0.5	CGCCGCCA
MA0567.1	cymsin_Mol027747	1339	1346	-	14.9146	8.13e-06	0.5	CGCCGCCA
MA0567.1	cymsin_Mol015101	1343	1350	-	14.9146	8.13e-06	0.5	CGCCGCCA
MA0567.1	cymsin_Mol029390	1352	1359	+	14.9146	8.13e-06	0.5	cgccgcca
MA0567.1	cymsin_Mol002886	1354	1361	+	14.9146	8.13e-06	0.5	cgccgcca
MA0567.1	cymsin_Mol021696	1354	1361	+	14.9146	8.13e-06	0.5	cgccgcca
MA0567.1	cymsin_Mol013810	1354	1361	+	14.9146	8.13e-06	0.5	cgccgcca
MA0567.1	cymsin_Mol027589	1351	1358	-	14.9146	8.13e-06	0.5	CGCCGCCA
MA0567.1	cymsin_Mol026235	1360	1367	+	14.9146	8.13e-06	0.5	cgccgcca
MA0567.1	cymsin_Mol023146	1353	1360	-	14.9146	8.13e-06	0.5	CGCCGCCA
MA0567.1	cymsin_Mol016754	1355	1362	-	14.9146	8.13e-06	0.5	CGCCGCCA
MA0567.1	cymsin_Mol002822	1360	1367	-	14.9146	8.13e-06	0.5	CGCCGCCA
MA0567.1	cymsin_Mol014668	1367	1374	+	14.9146	8.13e-06	0.5	cgccgcca
MA0567.1	cymsin_Mol005398	1360	1367	-	14.9146	8.13e-06	0.5	CGCCGCCA
MA0567.1	cymsin_Mol015176	1368	1375	+	14.9146	8.13e-06	0.5	cgccgcca
MA0567.1	cymsin_Mol011347	1362	1369	-	14.9146	8.13e-06	0.5	CGCCGCCA
MA0567.1	cymsin_Mol000019	1373	1380	+	14.9146	8.13e-06	0.5	cgccgcca
MA0567.1	cymsin_Mol002714	1374	1381	+	14.9146	8.13e-06	0.5	cgccgcca
MA0567.1	cymsin_Mol000534	1376	1383	+	14.9146	8.13e-06	0.5	cgccgcca
MA0567.1	cymsin_Mol015269	1376	1383	+	14.9146	8.13e-06	0.5	cgccgcca
MA0567.1	cymsin_Mol015505	1371	1378	-	14.9146	8.13e-06	0.5	CGCCGCCA
MA0567.1	cymsin_Mol007210	1374	1381	-	14.9146	8.13e-06	0.5	CGCCGCCA
MA0567.1	cymsin_Mol019472	1385	1392	+	14.9146	8.13e-06	0.5	cgccgcca
MA0567.1	cymsin_Mol028290	1383	1390	-	14.9146	8.13e-06	0.5	CGCCGCCA
MA0567.1	cymsin_Mol004724	1383	1390	-	14.9146	8.13e-06	0.5	CGCCGCCA
MA0567.1	cymsin_Mol020249	1391	1398	+	14.9146	8.13e-06	0.5	cgccgcca
MA0567.1	cymsin_Mol013800	1384	1391	-	14.9146	8.13e-06	0.5	CGCCGCCA
MA0567.1	cymsin_Mol028781	1384	1391	-	14.9146	8.13e-06	0.5	CGCCGCCA
MA0567.1	cymsin_Mol027662	1385	1392	-	14.9146	8.13e-06	0.5	CGCCGCCA
MA0567.1	cymsin_Mol026596	1392	1399	+	14.9146	8.13e-06	0.5	cgccgcca
MA0567.1	cymsin_Mol003423	1393	1400	+	14.9146	8.13e-06	0.5	cgccgcca
MA0567.1	cymsin_Mol000745	1394	1401	+	14.9146	8.13e-06	0.5	cgccgcca
MA0567.1	cymsin_Mol020420	1395	1402	+	14.9146	8.13e-06	0.5	cgccgcca
MA0567.1	cymsin_Mol012158	1395	1402	+	14.9146	8.13e-06	0.5	cgccgcca
MA0567.1	cymsin_Mol005119	1396	1403	+	14.9146	8.13e-06	0.5	cgccgcca
MA0567.1	cymsin_Mol013704	1389	1396	-	14.9146	8.13e-06	0.5	CGCCGCCA
MA0567.1	cymsin_Mol006399	1389	1396	-	14.9146	8.13e-06	0.5	CGCCGCCA
MA0567.1	cymsin_Mol019542	1390	1397	-	14.9146	8.13e-06	0.5	CGCCGCCA
MA0567.1	cymsin_Mol018429	1393	1400	-	14.9146	8.13e-06	0.5	CGCCGCCA
MA0567.1	cymsin_Mol013698	1403	1410	+	14.9146	8.13e-06	0.5	cgccgcca
MA0567.1	cymsin_Mol000752	1404	1411	+	14.9146	8.13e-06	0.5	cgccgcca
MA0567.1	cymsin_Mol024782	1405	1412	+	14.9146	8.13e-06	0.5	cgccgcca
MA0567.1	cymsin_Mol005164	1406	1413	+	14.9146	8.13e-06	0.5	cgccgcca
MA0567.1	cymsin_Mol010622	1406	1413	+	14.9146	8.13e-06	0.5	cgccgcca
MA0567.1	cymsin_Mol018458	1401	1408	-	14.9146	8.13e-06	0.5	CGCCGCCA
MA0567.1	cymsin_Mol020803	1402	1409	-	14.9146	8.13e-06	0.5	CGCCGCCA
MA0567.1	cymsin_Mol005394	1410	1417	+	14.9146	8.13e-06	0.5	cgccgcca
MA0567.1	cymsin_Mol003197	1404	1411	-	14.9146	8.13e-06	0.5	CGCCGCCA
MA0567.1	cymsin_Mol019542	1405	1412	-	14.9146	8.13e-06	0.5	CGCCGCCA
MA0567.1	cymsin_Mol020760	1405	1412	-	14.9146	8.13e-06	0.5	CGCCGCCA
MA0567.1	cymsin_Mol022330	1412	1419	+	14.9146	8.13e-06	0.5	cgccgcca
MA0567.1	cymsin_Mol014668	1413	1420	+	14.9146	8.13e-06	0.5	cgccgcca
MA0567.1	cymsin_Mol008759	1415	1422	+	14.9146	8.13e-06	0.5	cgccgcca
MA0567.1	cymsin_Mol023993	1410	1417	-	14.9146	8.13e-06	0.5	CGCCGCCA
MA0567.1	cymsin_Mol021854	1418	1425	+	14.9146	8.13e-06	0.5	cgccgcca
MA0567.1	cymsin_Mol016873	1411	1418	-	14.9146	8.13e-06	0.5	CGCCGCCA
MA0567.1	cymsin_Mol003715	1419	1426	+	14.9146	8.13e-06	0.5	cgccgcca
MA0567.1	cymsin_Mol011783	1419	1426	+	14.9146	8.13e-06	0.5	cgccgcca
MA0567.1	cymsin_Mol025561	1414	1421	-	14.9146	8.13e-06	0.5	CGCCGCCA
MA0567.1	cymsin_Mol023304	1417	1424	-	14.9146	8.13e-06	0.5	CGCCGCCA
MA0567.1	cymsin_Mol010523	1417	1424	-	14.9146	8.13e-06	0.5	CGCCGCCA
MA0567.1	cymsin_Mol027816	1419	1426	-	14.9146	8.13e-06	0.5	CGCCGCCA
MA0567.1	cymsin_Mol018765	1427	1434	+	14.9146	8.13e-06	0.5	cgccgcca
MA0567.1	cymsin_Mol013514	1421	1428	-	14.9146	8.13e-06	0.5	CGCCGCCA
MA0567.1	cymsin_Mol014219	1430	1437	+	14.9146	8.13e-06	0.5	cgccgcca
MA0567.1	cymsin_Mol028927	1423	1430	-	14.9146	8.13e-06	0.5	CGCCGCCA
MA0567.1	cymsin_Mol006399	1425	1432	-	14.9146	8.13e-06	0.5	CGCCGCCA
MA0567.1	cymsin_Mol012453	1433	1440	+	14.9146	8.13e-06	0.5	cgccgcca
MA0567.1	cymsin_Mol003527	1434	1441	+	14.9146	8.13e-06	0.5	cgccgcca
MA0567.1	cymsin_Mol009502	1434	1441	+	14.9146	8.13e-06	0.5	cgccgcca
MA0567.1	cymsin_Mol020186	1429	1436	-	14.9146	8.13e-06	0.5	CGCCGCCA
MA0567.1	cymsin_Mol020262	1430	1437	-	14.9146	8.13e-06	0.5	CGCCGCCA
MA0567.1	cymsin_Mol017926	1431	1438	-	14.9146	8.13e-06	0.5	CGCCGCCA
MA0567.1	cymsin_Mol021081	1431	1438	-	14.9146	8.13e-06	0.5	CGCCGCCA
MA0567.1	cymsin_Mol016543	1439	1446	+	14.9146	8.13e-06	0.5	cgccgcca
MA0567.1	cymsin_Mol009026	1432	1439	-	14.9146	8.13e-06	0.5	CGCCGCCA
MA0567.1	cymsin_Mol017827	1433	1440	-	14.9146	8.13e-06	0.5	CGCCGCCA
MA0567.1	cymsin_Mol016265	1442	1449	+	14.9146	8.13e-06	0.5	cgccgcca
MA0567.1	cymsin_Mol014218	1443	1450	+	14.9146	8.13e-06	0.5	cgccgcca
MA0567.1	cymsin_Mol002572	1444	1451	+	14.9146	8.13e-06	0.5	cgccgcca
MA0567.1	cymsin_Mol011783	1445	1452	+	14.9146	8.13e-06	0.5	cgccgcca
MA0567.1	cymsin_Mol005242	1445	1452	+	14.9146	8.13e-06	0.5	cgccgcca
MA0567.1	cymsin_Mol027816	1446	1453	+	14.9146	8.13e-06	0.5	cgccgcca
MA0567.1	cymsin_Mol014151	1439	1446	-	14.9146	8.13e-06	0.5	CGCCGCCA
MA0567.1	cymsin_Mol018640	1439	1446	-	14.9146	8.13e-06	0.5	CGCCGCCA
MA0567.1	cymsin_Mol005966	1446	1453	+	14.9146	8.13e-06	0.5	cgccgcca
MA0567.1	cymsin_Mol005675	1447	1454	+	14.9146	8.13e-06	0.5	cgccgcca
MA0567.1	cymsin_Mol027674	1447	1454	+	14.9146	8.13e-06	0.5	cgccgcca
MA0567.1	cymsin_Mol022225	1448	1455	+	14.9146	8.13e-06	0.5	cgccgcca
MA0567.1	cymsin_Mol014936	1449	1456	+	14.9146	8.13e-06	0.5	cgccgcca
MA0567.1	cymsin_Mol022330	1452	1459	+	14.9146	8.13e-06	0.5	cgccgcca
MA0567.1	cymsin_Mol019054	1447	1454	-	14.9146	8.13e-06	0.5	CGCCGCCA
MA0567.1	cymsin_Mol023560	1454	1461	+	14.9146	8.13e-06	0.5	cgccgcca
MA0567.1	cymsin_Mol017447	1449	1456	-	14.9146	8.13e-06	0.5	CGCCGCCA
MA0567.1	cymsin_Mol021857	1457	1464	+	14.9146	8.13e-06	0.5	cgccgcca
MA0567.1	cymsin_Mol000957	1458	1465	+	14.9146	8.13e-06	0.5	cgccgcca
MA0567.1	cymsin_Mol017077	1458	1465	+	14.9146	8.13e-06	0.5	cgccgcca
MA0567.1	cymsin_Mol022804	1459	1466	+	14.9146	8.13e-06	0.5	cgccgcca
MA0567.1	cymsin_Mol012397	1461	1468	+	14.9146	8.13e-06	0.5	cgccgcca
MA0567.1	cymsin_Mol006399	1454	1461	-	14.9146	8.13e-06	0.5	CGCCGCCA
MA0567.1	cymsin_Mol011815	1464	1471	+	14.9146	8.13e-06	0.5	cgccgcca
MA0567.1	cymsin_Mol020249	1469	1476	+	14.9146	8.13e-06	0.5	cgccgcca
MA0567.1	cymsin_Mol022057	1462	1469	-	14.9146	8.13e-06	0.5	CGCCGCCA
MA0567.1	cymsin_Mol008639	1462	1469	-	14.9146	8.13e-06	0.5	CGCCGCCA
MA0567.1	cymsin_Mol011621	1463	1470	-	14.9146	8.13e-06	0.5	CGCCGCCA
MA0567.1	cymsin_Mol010218	1471	1478	+	14.9146	8.13e-06	0.5	cgccgcca
MA0567.1	cymsin_Mol023471	1471	1478	+	14.9146	8.13e-06	0.5	cgccgcca
MA0567.1	cymsin_Mol017827	1465	1472	-	14.9146	8.13e-06	0.5	CGCCGCCA
MA0567.1	cymsin_Mol026979	1467	1474	-	14.9146	8.13e-06	0.5	CGCCGCCA
MA0567.1	cymsin_Mol028837	1474	1481	+	14.9146	8.13e-06	0.5	cgccgcca
MA0567.1	cymsin_Mol010914	1475	1482	+	14.9146	8.13e-06	0.5	cgccgcca
MA0567.1	cymsin_Mol004532	1475	1482	+	14.9146	8.13e-06	0.5	cgccgcca
MA0567.1	cymsin_Mol008546	1469	1476	-	14.9146	8.13e-06	0.5	CGCCGCCA
MA0567.1	cymsin_Mol014743	1470	1477	-	14.9146	8.13e-06	0.5	CGCCGCCA
MA0567.1	cymsin_Mol004378	1477	1484	+	14.9146	8.13e-06	0.5	cgccgcca
MA0567.1	cymsin_Mol024782	1479	1486	+	14.9146	8.13e-06	0.5	cgccgcca
MA0567.1	cymsin_Mol020724	1474	1481	-	14.9146	8.13e-06	0.5	CGCCGCCA
MA0567.1	cymsin_Mol019094	1482	1489	+	14.9146	8.13e-06	0.5	cgccgcca
MA0567.1	cymsin_Mol003317	1483	1490	+	14.9146	8.13e-06	0.5	cgccgcca
MA0567.1	cymsin_Mol011815	1483	1490	+	14.9146	8.13e-06	0.5	cgccgcca
MA0567.1	cymsin_Mol014021	1478	1485	-	14.9146	8.13e-06	0.5	CGCCGCCA
MA0567.1	cymsin_Mol002028	1486	1493	+	14.9146	8.13e-06	0.5	cgccgcca
MA0567.1	cymsin_Mol017199	1487	1494	+	14.9146	8.13e-06	0.5	cgccgcca
MA0567.1	cymsin_Mol022016	1488	1495	+	14.9146	8.13e-06	0.5	cgccgcca
MA0567.1	cymsin_Mol024106	1491	1498	+	14.9146	8.13e-06	0.5	cgccgcca
MA0567.1	cymsin_Mol015431	1484	1491	-	14.9146	8.13e-06	0.5	CGCCGCCA
MA0567.1	cymsin_Mol023636	1494	1501	+	14.9146	8.13e-06	0.5	cgccgcca
MA0567.1	cymsin_Mol020977	1488	1495	-	14.9146	8.13e-06	0.5	CGCCGCCA
MA0567.1	cymsin_Mol009788	1489	1496	-	14.9146	8.13e-06	0.5	CGCCGCCA
MA0567.1	cymsin_Mol016552	1496	1503	+	14.9146	8.13e-06	0.5	cgccgcca
MA0567.1	cymsin_Mol018797	1498	1505	+	14.9146	8.13e-06	0.5	cgccgcca
MA0567.1	cymsin_Mol000376	1499	1506	+	14.9146	8.13e-06	0.5	cgccgcca
MA0567.1	cymsin_Mol024918	1492	1499	-	14.9146	8.13e-06	0.5	CGCCGCCA
MA0567.1	cymsin_Mol020130	1500	1507	+	14.9146	8.13e-06	0.5	cgccgcca
MA0567.1	cymsin_Mol020420	1503	1510	+	14.9146	8.13e-06	0.5	cgccgcca
MA0567.1	cymsin_Mol026227	1496	1503	-	14.9146	8.13e-06	0.5	CGCCGCCA
MA0567.1	cymsin_Mol016972	1504	1511	+	14.9146	8.13e-06	0.5	cgccgcca
MA0567.1	cymsin_Mol003150	1505	1512	+	14.9146	8.13e-06	0.5	cgccgcca
MA0567.1	cymsin_Mol013768	1509	1516	+	14.9146	8.13e-06	0.5	cgccgcca
MA0567.1	cymsin_Mol029044	1511	1518	+	14.9146	8.13e-06	0.5	cgccgcca
MA0567.1	cymsin_Mol025211	1512	1519	+	14.9146	8.13e-06	0.5	cgccgcca
MA0567.1	cymsin_Mol024938	1513	1520	+	14.9146	8.13e-06	0.5	cgccgcca
MA0567.1	cymsin_Mol010270	1507	1514	-	14.9146	8.13e-06	0.5	CGCCGCCA
MA0567.1	cymsin_Mol004418	1507	1514	-	14.9146	8.13e-06	0.5	CGCCGCCA
MA0567.1	cymsin_Mol028910	1519	1526	+	14.9146	8.13e-06	0.5	cgccgcca
MA0567.1	cymsin_Mol022079	1519	1526	+	14.9146	8.13e-06	0.5	cgccgcca
MA0567.1	cymsin_Mol001112	1520	1527	+	14.9146	8.13e-06	0.5	cgccgcca
MA0567.1	cymsin_Mol020192	1514	1521	-	14.9146	8.13e-06	0.5	CGCCGCCA
MA0567.1	cymsin_Mol009867	1521	1528	+	14.9146	8.13e-06	0.5	cgccgcca
MA0567.1	cymsin_Mol005693	1523	1530	+	14.9146	8.13e-06	0.5	cgccgcca
MA0567.1	cymsin_Mol011707	1527	1534	+	14.9146	8.13e-06	0.5	cgccgcca
MA0567.1	cymsin_Mol002075	1522	1529	-	14.9146	8.13e-06	0.5	CGCCGCCA
MA0567.1	cymsin_Mol004253	1531	1538	+	14.9146	8.13e-06	0.5	cgccgcca
MA0567.1	cymsin_Mol005232	1533	1540	+	14.9146	8.13e-06	0.5	cgccgcca
MA0567.1	cymsin_Mol029067	1533	1540	+	14.9146	8.13e-06	0.5	cgccgcca
MA0567.1	cymsin_Mol021725	1534	1541	+	14.9146	8.13e-06	0.5	cgccgcca
MA0567.1	cymsin_Mol028981	1534	1541	+	14.9146	8.13e-06	0.5	cgccgcca
MA0567.1	cymsin_Mol007760	1534	1541	+	14.9146	8.13e-06	0.5	cgccgcca
MA0567.1	cymsin_Mol004053	1529	1536	-	14.9146	8.13e-06	0.5	CGCCGCCA
MA0567.1	cymsin_Mol015636	1529	1536	-	14.9146	8.13e-06	0.5	CGCCGCCA
MA0567.1	cymsin_Mol008932	1536	1543	+	14.9146	8.13e-06	0.5	cgccgcca
MA0567.1	cymsin_Mol018758	1531	1538	-	14.9146	8.13e-06	0.5	CGCCGCCA
MA0567.1	cymsin_Mol028013	1538	1545	+	14.9146	8.13e-06	0.5	cgccgcca
MA0567.1	cymsin_Mol014651	1533	1540	-	14.9146	8.13e-06	0.5	CGCCGCCA
MA0567.1	cymsin_Mol004184	1541	1548	+	14.9146	8.13e-06	0.5	cgccgcca
MA0567.1	cymsin_Mol003423	1541	1548	+	14.9146	8.13e-06	0.5	cgccgcca
MA0567.1	cymsin_Mol027745	1541	1548	+	14.9146	8.13e-06	0.5	cgccgcca
MA0567.1	cymsin_Mol020577	1541	1548	+	14.9146	8.13e-06	0.5	cgccgcca
MA0567.1	cymsin_Mol028489	1534	1541	-	14.9146	8.13e-06	0.5	CGCCGCCA
MA0567.1	cymsin_Mol006376	1535	1542	-	14.9146	8.13e-06	0.5	CGCCGCCA
MA0567.1	cymsin_Mol015431	1538	1545	-	14.9146	8.13e-06	0.5	CGCCGCCA
MA0567.1	cymsin_Mol014255	1539	1546	-	14.9146	8.13e-06	0.5	CGCCGCCA
MA0567.1	cymsin_Mol008538	1540	1547	-	14.9146	8.13e-06	0.5	CGCCGCCA
MA0567.1	cymsin_Mol014938	1540	1547	-	14.9146	8.13e-06	0.5	CGCCGCCA
MA0567.1	cymsin_Mol006121	1541	1548	-	14.9146	8.13e-06	0.5	CGCCGCCA
MA0567.1	cymsin_Mol022158	1550	1557	+	14.9146	8.13e-06	0.5	cgccgcca
MA0567.1	cymsin_Mol006051	1551	1558	+	14.9146	8.13e-06	0.5	cgccgcca
MA0567.1	cymsin_Mol020433	1544	1551	-	14.9146	8.13e-06	0.5	CGCCGCCA
MA0567.1	cymsin_Mol012701	1544	1551	-	14.9146	8.13e-06	0.5	CGCCGCCA
MA0567.1	cymsin_Mol022329	1551	1558	+	14.9146	8.13e-06	0.5	cgccgcca
MA0567.1	cymsin_Mol011270	1547	1554	-	14.9146	8.13e-06	0.5	CGCCGCCA
MA0567.1	cymsin_Mol029568	1554	1561	+	14.9146	8.13e-06	0.5	cgccgcca
MA0567.1	cymsin_Mol022109	1548	1555	-	14.9146	8.13e-06	0.5	CGCCGCCA
MA0567.1	cymsin_Mol015636	1548	1555	-	14.9146	8.13e-06	0.5	CGCCGCCA
MA0567.1	cymsin_Mol008670	1549	1556	-	14.9146	8.13e-06	0.5	CGCCGCCA
MA0567.1	cymsin_Mol018942	1556	1563	+	14.9146	8.13e-06	0.5	cgccgcca
MA0567.1	cymsin_Mol016274	1557	1564	+	14.9146	8.13e-06	0.5	cgccgcca
MA0567.1	cymsin_Mol007036	1557	1564	+	14.9146	8.13e-06	0.5	cgccgcca
MA0567.1	cymsin_Mol012942	1550	1557	-	14.9146	8.13e-06	0.5	CGCCGCCA
MA0567.1	cymsin_Mol022594	1551	1558	-	14.9146	8.13e-06	0.5	CGCCGCCA
MA0567.1	cymsin_Mol026449	1558	1565	+	14.9146	8.13e-06	0.5	cgccgcca
MA0567.1	cymsin_Mol025475	1552	1559	-	14.9146	8.13e-06	0.5	CGCCGCCA
MA0567.1	cymsin_Mol015102	1559	1566	+	14.9146	8.13e-06	0.5	cgccgcca
MA0567.1	cymsin_Mol027071	1552	1559	-	14.9146	8.13e-06	0.5	CGCCGCCA
MA0567.1	cymsin_Mol001246	1552	1559	-	14.9146	8.13e-06	0.5	CGCCGCCA
MA0567.1	cymsin_Mol010914	1560	1567	+	14.9146	8.13e-06	0.5	cgccgcca
MA0567.1	cymsin_Mol021625	1562	1569	+	14.9146	8.13e-06	0.5	cgccgcca
MA0567.1	cymsin_Mol011330	1562	1569	+	14.9146	8.13e-06	0.5	cgccgcca
MA0567.1	cymsin_Mol020922	1563	1570	+	14.9146	8.13e-06	0.5	cgccgcca
MA0567.1	cymsin_Mol016641	1559	1566	-	14.9146	8.13e-06	0.5	CGCCGCCA
MA0567.1	cymsin_Mol006583	1566	1573	+	14.9146	8.13e-06	0.5	cgccgcca
MA0567.1	cymsin_Mol019697	1569	1576	+	14.9146	8.13e-06	0.5	cgccgcca
MA0567.1	cymsin_Mol006517	1570	1577	+	14.9146	8.13e-06	0.5	cgccgcca
MA0567.1	cymsin_Mol001176	1565	1572	-	14.9146	8.13e-06	0.5	CGCCGCCA
MA0567.1	cymsin_Mol028202	1573	1580	+	14.9146	8.13e-06	0.5	cgccgcca
MA0567.1	cymsin_Mol026631	1566	1573	-	14.9146	8.13e-06	0.5	CGCCGCCA
MA0567.1	cymsin_Mol007653	1567	1574	-	14.9146	8.13e-06	0.5	CGCCGCCA
MA0567.1	cymsin_Mol012407	1568	1575	-	14.9146	8.13e-06	0.5	CGCCGCCA
MA0567.1	cymsin_Mol022329	1575	1582	+	14.9146	8.13e-06	0.5	cgccgcca
MA0567.1	cymsin_Mol021120	1577	1584	+	14.9146	8.13e-06	0.5	cgccgcca
MA0567.1	cymsin_Mol013853	1570	1577	-	14.9146	8.13e-06	0.5	CGCCGCCA
MA0567.1	cymsin_Mol007202	1578	1585	+	14.9146	8.13e-06	0.5	cgccgcca
MA0567.1	cymsin_Mol001545	1579	1586	+	14.9146	8.13e-06	0.5	cgccgcca
MA0567.1	cymsin_Mol028993	1581	1588	+	14.9146	8.13e-06	0.5	cgccgcca
MA0567.1	cymsin_Mol017010	1574	1581	-	14.9146	8.13e-06	0.5	CGCCGCCA
MA0567.1	cymsin_Mol000625	1575	1582	-	14.9146	8.13e-06	0.5	CGCCGCCA
MA0567.1	cymsin_Mol015599	1583	1590	+	14.9146	8.13e-06	0.5	cgccgcca
MA0567.1	cymsin_Mol014984	1576	1583	-	14.9146	8.13e-06	0.5	CGCCGCCA
MA0567.1	cymsin_Mol011944	1584	1591	+	14.9146	8.13e-06	0.5	cgccgcca
MA0567.1	cymsin_Mol009185	1578	1585	-	14.9146	8.13e-06	0.5	CGCCGCCA
MA0567.1	cymsin_Mol012524	1579	1586	-	14.9146	8.13e-06	0.5	CGCCGCCA
MA0567.1	cymsin_Mol014389	1586	1593	+	14.9146	8.13e-06	0.5	cgccgcca
MA0567.1	cymsin_Mol021179	1586	1593	+	14.9146	8.13e-06	0.5	cgccgcca
MA0567.1	cymsin_Mol004129	1580	1587	-	14.9146	8.13e-06	0.5	CGCCGCCA
MA0567.1	cymsin_Mol027585	1588	1595	+	14.9146	8.13e-06	0.5	cgccgcca
MA0567.1	cymsin_Mol028357	1588	1595	+	14.9146	8.13e-06	0.5	cgccgcca
MA0567.1	cymsin_Mol014699	1581	1588	-	14.9146	8.13e-06	0.5	CGCCGCCA
MA0567.1	cymsin_Mol005449	1588	1595	+	14.9146	8.13e-06	0.5	cgccgcca
MA0567.1	cymsin_Mol022178	1584	1591	-	14.9146	8.13e-06	0.5	CGCCGCCA
MA0567.1	cymsin_Mol029390	1591	1598	+	14.9146	8.13e-06	0.5	cgccgcca
MA0567.1	cymsin_Mol018946	1593	1600	+	14.9146	8.13e-06	0.5	cgccgcca
MA0567.1	cymsin_Mol018938	1593	1600	+	14.9146	8.13e-06	0.5	cgccgcca
MA0567.1	cymsin_Mol026654	1588	1595	-	14.9146	8.13e-06	0.5	CGCCGCCA
MA0567.1	cymsin_Mol020866	1596	1603	+	14.9146	8.13e-06	0.5	cgccgcca
MA0567.1	cymsin_Mol002963	1591	1598	-	14.9146	8.13e-06	0.5	CGCCGCCA
MA0567.1	cymsin_Mol016217	1600	1607	+	14.9146	8.13e-06	0.5	cgccgcca
MA0567.1	cymsin_Mol022851	1596	1603	-	14.9146	8.13e-06	0.5	CGCCGCCA
MA0567.1	cymsin_Mol025133	1604	1611	+	14.9146	8.13e-06	0.5	cgccgcca
MA0567.1	cymsin_Mol002843	1604	1611	+	14.9146	8.13e-06	0.5	cgccgcca
MA0567.1	cymsin_Mol023538	1607	1614	+	14.9146	8.13e-06	0.5	cgccgcca
MA0567.1	cymsin_Mol012547	1601	1608	-	14.9146	8.13e-06	0.5	CGCCGCCA
MA0567.1	cymsin_Mol016274	1608	1615	+	14.9146	8.13e-06	0.5	cgccgcca
MA0567.1	cymsin_Mol010129	1609	1616	+	14.9146	8.13e-06	0.5	cgccgcca
MA0567.1	cymsin_Mol029102	1604	1611	-	14.9146	8.13e-06	0.5	CGCCGCCA
MA0567.1	cymsin_Mol017091	1604	1611	-	14.9146	8.13e-06	0.5	CGCCGCCA
MA0567.1	cymsin_Mol014729	1612	1619	+	14.9146	8.13e-06	0.5	cgccgcca
MA0567.1	cymsin_Mol015636	1606	1613	-	14.9146	8.13e-06	0.5	CGCCGCCA
MA0567.1	cymsin_Mol019314	1616	1623	+	14.9146	8.13e-06	0.5	cgccgcca
MA0567.1	cymsin_Mol019315	1617	1624	+	14.9146	8.13e-06	0.5	cgccgcca
MA0567.1	cymsin_Mol027128	1612	1619	-	14.9146	8.13e-06	0.5	CGCCGCCA
MA0567.1	cymsin_Mol002688	1613	1620	-	14.9146	8.13e-06	0.5	CGCCGCCA
MA0567.1	cymsin_Mol027590	1623	1630	+	14.9146	8.13e-06	0.5	cgccgcca
MA0567.1	cymsin_Mol020941	1616	1623	-	14.9146	8.13e-06	0.5	CGCCGCCA
MA0567.1	cymsin_Mol016749	1624	1631	+	14.9146	8.13e-06	0.5	cgccgcca
MA0567.1	cymsin_Mol019706	1624	1631	+	14.9146	8.13e-06	0.5	cgccgcca
MA0567.1	cymsin_Mol018092	1618	1625	-	14.9146	8.13e-06	0.5	CGCCGCCA
MA0567.1	cymsin_Mol008137	1626	1633	+	14.9146	8.13e-06	0.5	cgccgcca
[truncated: 43,088 more rows]

## Sheet: Table S9
Table S9. GO enrichment analysis of the targets of the significantly enriched genes
[truncated: 251 more rows]

[truncated: 2 more sheets: Table S10, Table S11]
